# Supplementary material for: MPS1 promotes timely spindle bipolarization to prevent kinetochore-microtubule attachment errors in oocytes
Source: EMBO J. 2025 Jun 4;44(13):3794–823. doi: 10.1038/s44318-025-00461-w (PMC12214816; doi:10.1038/s44318-025-00461-w)
Supplement: Supplementary file 5 — Movie EV4 [file 44318_2025_461_MOESM5_ESM.zip]

Archive with 2 entries (2 files):
- EMBOJ-2024-118908_MovieEV4.docx
- EMBOJ-2024-118908_MovieEV4.avi
