# Supplementary material for: MPS1 promotes timely spindle bipolarization to prevent kinetochore-microtubule attachment errors in oocytes
Source: EMBO J. 2025 Jun 4;44(13):3794–823. doi: 10.1038/s44318-025-00461-w (PMC12214816; doi:10.1038/s44318-025-00461-w)
Supplement: Supplementary file 7 — Source data Fig. 1 [file 44318_2025_461_MOESM7_ESM.zip]

Archive with 48 entries (37 files):
- Figure1/1A/
- Figure1/1A/Image_data/
- Figure1/1A/Image_data/Left_bipolar.tif
- Figure1/1B/
- Figure1/1B/Image_data/
- Figure1/1B/Image_data/Control_0h.tif
- Figure1/1B/Image_data/Control_2h.tif
- Figure1/1B/Image_data/Control_4h.tif
- Figure1/1B/Image_data/Control_6h.tif
- Figure1/1B/Image_data/Control_8h.tif
- Figure1/1B/Image_data/Reversine_0h.tif
- Figure1/1B/Image_data/Reversine_2h.tif
- Figure1/1B/Image_data/Reversine_4h.tif
- Figure1/1B/Image_data/Reversine_6h.tif
- Figure1/1B/Image_data/Reversine_8h.tif
- Figure1/1B/Numerical_data/
- Figure1/1B/Numerical_data/1B.xlsx
- Figure1/1C/
- Figure1/1C/Image_data/
- Figure1/1C/Image_data/NDC80-9D_0h.tif
- Figure1/1C/Image_data/NDC80-9D_2h.tif
- Figure1/1C/Image_data/NDC80-9D_4h.tif
- Figure1/1C/Image_data/NDC80-9D_6h.tif
- Figure1/1C/Image_data/NDC80-9D_8h.tif
- Figure1/1C/Image_data/NDC80-WT_0h.tif
- Figure1/1C/Image_data/NDC80-WT_2h.tif
- Figure1/1C/Image_data/NDC80-WT_4h.tif
- Figure1/1C/Image_data/NDC80-WT_6h.tif
- Figure1/1C/Image_data/NDC80-WT_8h.tif
- Figure1/1C/Image_data/NDC80-WT_anaphase.tif
- Figure1/1C/Numerical_data/
- Figure1/1C/Numerical_data/1C.xlsx
- Figure1/1D/
- Figure1/1D/Image_data/
- Figure1/1D/Image_data/NDC80-9D_0h.tif
- Figure1/1D/Image_data/NDC80-9D_2h.tif
- Figure1/1D/Image_data/NDC80-9D_4h.tif
- Figure1/1D/Image_data/NDC80-9D_5h.tif
- Figure1/1D/Image_data/NDC80-9D_AnaI.tif
- Figure1/1D/Image_data/NDC80-9D_MetaII.tif
- Figure1/1D/Image_data/NDC80-WT_0h.tif
- Figure1/1D/Image_data/NDC80-WT_2h.tif
- Figure1/1D/Image_data/NDC80-WT_4h.tif
- Figure1/1D/Image_data/NDC80-WT_5h.tif
- Figure1/1D/Image_data/NDC80-WT_AnaI.tif
- Figure1/1D/Image_data/NDC80-WT_MetaII.tif
- Figure1/1D/Numerical_data/
- Figure1/1D/Numerical_data/1D.xlsx
