# Supplementary material for: MPS1 promotes timely spindle bipolarization to prevent kinetochore-microtubule attachment errors in oocytes
Source: EMBO J. 2025 Jun 4;44(13):3794–823. doi: 10.1038/s44318-025-00461-w (PMC12214816; doi:10.1038/s44318-025-00461-w)
Supplement: Supplementary file 7 — Source data Fig. 1 [file 44318_2025_461_MOESM7_ESM.zip › Figure1/1B/Numerical_data/1B.xlsx]

## Sheet: AspectRatio
Time after NEBD (h)	Control_01	Control_02	Control_03	Control_04	Control_05	Control_06	Control_07	Control_08	Control_09	Control_10	Control_11	Control_12	Control_13	Control_14	Reversine_01	Reversine_02	Reversine_03	Reversine_04	Reversine_05	Reversine_06	Reversine_07	Reversine_08	Reversine_09	Reversine_10	Reversine_11	Reversine_12	Reversine_13	Reversine_14	Mean	Control	Reversine	SD	Control	Reversine
2	1.12027	1.14951	1.06262	1.073	1.05584	1.53069	1.2387	1.04675	1.05282	1.10338	1.10905	1.03556	1.10998	1.10868	1.11194	1.17093	1.15522	1.20888	1.10924	1.10437	1.08654	1.03609	1.06028	1.11963	1.08803	1.04704	1.06607	1.04888		1.12835	1.10094		0.127068	0.0504676
2.08333	1.12277	1.13387	1.03445	1.06704	1.04055	1.62033	1.16964	1.04344	1.06274	1.07259	1.1198	1.03346	1.11133	1.11331	1.09913	1.17193	1.14114	1.19084	1.07392	1.09012	1.07397	1.06675	1.06278	1.13076	1.13195	1.07275	1.05411	1.07617		1.12467	1.10259		0.148873	0.0432824
2.16667	1.06362	1.12551	1.06006	1.07866	1.04998	1.5621	1.14655	1.05008	1.07729	1.11176	1.10068	1.03531	1.10215	1.12611	1.09999	1.15367	1.09856	1.15916	1.10476	1.07987	1.0861	1.05988	1.06937	1.11287	1.10552	1.08431	1.08099	1.06497		1.1207	1.09714		0.13134	0.029701
2.25	1.1243	1.11918	1.0492	1.0729	1.0603	1.61123	1.13027	1.03449	1.07976	1.08178	1.07893	1.02992	1.10582	1.10529	1.10441	1.09517	1.15492	1.11152	1.07103	1.13316	1.09639	1.03972	1.06024	1.10512	1.13417	1.10942	1.04444	1.10934		1.12024	1.09779		0.144872	0.0336809
2.33333	1.09059	1.15955	1.07063	1.05607	1.04319	1.62825	1.1255	1.05968	1.09757	1.06902	1.08537	1.04489	1.07706	1.10552	1.08067	1.14833	1.11299	1.10009	1.09152	1.09595	1.09969	1.03934	1.05288	1.09604	1.12118	1.07738	1.06799	1.12731		1.12235	1.09367		0.149037	0.0291587
2.41667	1.11882	1.14012	1.0663	1.06219	1.04908	1.68892	1.07364	1.07057	1.09165	1.08232	1.07953	1.09151	1.12264	1.11752	1.08601	1.0832	1.14174	1.08714	1.10616	1.07981	1.09919	1.05702	1.06501	1.08731	1.11284	1.09815	1.06467	1.08991		1.13249	1.08987		0.162298	0.0217423
2.5	1.13084	1.1786	1.06957	1.07001	1.02726	1.74513	1.05886	1.0475	1.08363	1.05843	1.08106	1.07744	1.14987	1.09432	1.11226	1.14174	1.146	1.10332	1.06987	1.09674	1.1134	1.03688	1.08777	1.08358	1.12288	1.10978	1.06489	1.11914		1.13375	1.10059		0.180665	0.030044
2.58333	1.11225	1.17417	1.0716	1.04816	1.04937	1.80278	1.07447	1.03403	1.0999	1.03588	1.08739	1.05491	1.12195	1.11386	1.1254	1.1398	1.13823	1.11012	1.06514	1.11006	1.08405	1.03533	1.06542	1.0809	1.12471	1.12277	1.07802	1.1253		1.13434	1.10037		0.196327	0.0320533
2.66667	1.11964	1.17685	1.06158	1.05026	1.04649	1.75769	1.05131	1.03628	1.03986	1.04463	1.05017	1.07212	1.15177	1.11059	1.0735	1.14015	1.12911	1.13376	1.08772	1.08213	1.10745	1.04288	1.05758	1.07746	1.18823	1.09822	1.04963	1.12152		1.12637	1.09924		0.187101	0.040361
2.75	1.093	1.20975	1.06407	1.0677	1.03114	1.74591	1.03938	1.0259	1.06112	1.06727	1.06984	1.04022	1.14692	1.12083	1.07519	1.10802	1.12691	1.13232	1.13831	1.08189	1.0972	1.04014	1.05701	1.06146	1.2421	1.10295	1.03357	1.11896		1.12736	1.10115		0.184964	0.0527139
2.83333	1.07818	1.16218	1.06754	1.10129	1.04908	1.67624	1.09754	1.05152	1.08069	1.07193	1.05	1.07766	1.14222	1.11692	1.0807	1.13198	1.1176	1.14047	1.1404	1.07905	1.10458	1.05846	1.05836	1.06215	1.22719	1.09651	1.05227	1.10683		1.13021	1.10404		0.160732	0.0469159
2.91667	1.07394	1.11734	1.06706	1.10297	1.04752	1.69072	1.03361	1.05722	1.06726	1.0211	1.07583	1.06523	1.14761	1.10044	1.08486	1.08658	1.11491	1.14377	1.13258	1.0799	1.07751	1.05559	1.08432	1.06997	1.24409	1.05699	1.03909	1.09859		1.11913	1.09777		0.167849	0.0510598
3	1.09577	1.15129	1.06847	1.11198	1.061	1.79504	1.10721	1.04263	1.05733	1.08147	1.05524	1.10855	1.17564	1.11255	1.09907	1.11739	1.11165	1.20176	1.12348	1.08595	1.06652	1.06163	1.06117	1.04554	1.31464	1.08703	1.06795	1.11178		1.14458	1.11111		0.190952	0.0703206
3.08333	1.06833	1.14326	1.04079	1.11554	1.0719	1.84569	1.0731	1.03836	1.08826	1.06984	1.05138	1.13275	1.21089	1.09065	1.1025	1.11468	1.07748	1.25154	1.1147	1.13539	1.07527	1.08066	1.08116	1.09128	1.35574	1.08152	1.05393	1.11959		1.14577	1.12396		0.20672	0.0817096
3.16667	1.0984	1.08587	1.07685	1.11959	1.05961	1.86388	1.06181	1.02152	1.0772	1.05834	1.06239	1.12213	1.25978	1.09355	1.11416	1.17139	1.14601	1.26574	1.12243	1.08443	1.0656	1.07894	1.1351	1.09758	1.36355	1.0731	1.07068	1.09555		1.14721	1.13459		0.213471	0.0844942
3.25	1.1781	1.07634	1.07226	1.13262	1.07802	1.87386	1.10573	1.06501	1.08331	1.04803	1.05559	1.13145	1.28649	1.08971	1.09454	1.20858	1.09166	1.30776	1.10225	1.08255	1.0659	1.07909	1.14134	1.13751	1.37365	1.06349	1.07757	1.08379		1.16261	1.13641		0.213944	0.0954773
3.33333	1.21549	1.08186	1.05835	1.13856	1.07351	1.84027	1.07542	1.07189	1.08705	1.02039	1.08637	1.16159	1.35262	1.08635	1.11391	1.23455	1.1547	1.34625	1.07197	1.0727	1.06589	1.09364	1.16706	1.07763	1.40748	1.07179	1.07582	1.11214		1.16784	1.14754		0.210684	0.108873
3.41667	1.24916	1.06462	1.06269	1.17426	1.08768	1.8155	1.07278	1.05561	1.10364	1.02874	1.07732	1.22191	1.37264	1.1094	1.12419	1.26191	1.10015	1.35225	1.06615	1.07182	1.05815	1.10181	1.18522	1.1186	1.36181	1.07898	1.07515	1.10998		1.17828	1.14758		0.206492	0.103678
3.5	1.2779	1.07321	1.06095	1.15557	1.11816	1.65966	1.05228	1.0635	1.09063	1.06157	1.06207	1.26325	1.42972	1.10687	1.1127	1.27505	1.14332	1.36565	1.08239	1.06572	1.06043	1.12893	1.18536	1.1013	1.38547	1.09284	1.04909	1.1307		1.17681	1.15564		0.177581	0.109603
3.58333	1.29878	1.13419	1.08767	1.14893	1.12004	1.66851	1.07087	1.06671	1.06897	1.05473	1.07886	1.32434	1.50045	1.15121	1.11473	1.28935	1.14852	1.34479	1.11678	1.04944	1.06973	1.16695	1.19273	1.09735	1.4373	1.07321	1.03645	1.09886		1.19816	1.15973		0.186188	0.118896
3.66667	1.3193	1.10791	1.12148	1.1764	1.06346	1.66065	1.10479	1.08002	1.03985	1.08535	1.07223	1.41098	1.59554	1.17527	1.08023	1.33382	1.11225	1.33147	1.11749	1.03542	1.06916	1.17391	1.20927	1.1138	1.47537	1.08316	1.09101	1.09407		1.21523	1.16575		0.203278	0.127884
3.75	1.38755	1.09253	1.16629	1.19706	1.05542	1.63444	1.12207	1.06555	1.06212	1.11357	1.06719	1.42501	1.71102	1.21726	1.08856	1.4093	1.10395	1.32304	1.11201	1.0462	1.06043	1.20259	1.21858	1.12731	1.43596	1.08108	1.04551	1.09504		1.23693	1.16783		0.218167	0.132234
3.83333	1.40702	1.06942	1.23972	1.15796	1.07008	1.68062	1.15345	1.08441	1.03968	1.11242	1.0598	1.49144	1.7693	1.24561	1.09255	1.44253	1.12153	1.36697	1.12218	1.04282	1.07462	1.26338	1.24599	1.1395	1.43705	1.107	1.052	1.09759		1.25578	1.18612		0.23975	0.140113
3.91667	1.43933	1.10702	1.26398	1.13186	1.08909	1.75986	1.16488	1.03704	1.04742	1.19531	1.06069	1.4484	1.77988	1.25436	1.11863	1.46641	1.11772	1.43655	1.11234	1.06037	1.05456	1.2929	1.3176	1.1443	1.41452	1.09865	1.03743	1.10324		1.26994	1.19823		0.248588	0.153488
4	1.41596	1.11554	1.24938	1.10213	1.11732	1.79265	1.16861	1.07214	1.04581	1.19782	1.06632	1.4825	1.77619	1.30793	1.13095	1.48067	1.09455	1.46858	1.0938	1.08657	1.06301	1.29201	1.38002	1.15067	1.4336	1.079	1.04775	1.10536		1.27931	1.20761		0.250881	0.164914
4.08333	1.38691	1.16359	1.24799	1.14701	1.12967	1.87476	1.19668	1.10042	1.06305	1.21918	1.1021	1.36924	1.85745	1.40496	1.12889	1.4753	1.12082	1.50059	1.09299	1.09688	1.04972	1.31985	1.42077	1.17956	1.44471	1.08262	1.04315	1.10126		1.3045	1.21837		0.261689	0.172973
4.16667	1.39003	1.16903	1.25682	1.1294	1.10724	1.87985	1.25714	1.12211	1.06889	1.23803	1.07366	1.36529	1.93814	1.43299	1.11331	1.467	1.15225	1.5424	1.07576	1.05404	1.04285	1.33804	1.52065	1.20847	1.44661	1.11613	1.04199	1.09943		1.31633	1.22992		0.276936	0.190566
4.25	1.42415	1.16394	1.35112	1.17333	1.10695	1.94326	1.24885	1.15	1.07527	1.25608	1.08235	1.44526	1.86509	1.4224	1.11986	1.43634	1.13175	1.57369	1.08063	1.07071	1.04412	1.36712	1.5474	1.21986	1.43352	1.09127	1.06228	1.08499		1.33629	1.23311		0.272528	0.194947
4.33333	1.43957	1.16503	1.42762	1.22746	1.11778	2.00286	1.27237	1.16743	1.08352	1.24518	1.1244	1.4255	1.85363	1.38268	1.12013	1.46889	1.16539	1.60805	1.08324	1.07453	1.05026	1.40795	1.51545	1.25533	1.49508	1.10941	1.08417	1.08907		1.3525	1.25193		0.274002	0.201388
4.41667	1.44081	1.17263	1.51052	1.33137	1.19742	2.0416	1.25685	1.19693	1.05262	1.26741	1.06743	1.446	1.77149	1.39554	1.11617	1.38994	1.15096	1.64347	1.0752	1.09285	1.06319	1.41454	1.49921	1.27425	1.50774	1.0993	1.11192	1.1093		1.36776	1.25343		0.271626	0.198044
4.5	1.4134	1.22951	1.54393	1.40592	1.20324	2.06944	1.29802	1.18262	1.04244	1.27899	1.10243	1.46379	1.70256	1.39674	1.1226	1.41384	1.13187	1.58822	1.06191	1.13995	1.07079	1.43635	1.46686	1.25774	1.51945	1.11119	1.12822	1.12693		1.38093	1.25542		0.265458	0.186936
4.58333	1.45313	1.26932	1.54887	1.47747	1.24733	2.10815	1.29333	1.15988	1.06362	1.29731	1.09287	1.46188	1.70387	1.42711	1.11829	1.44167	1.10018	1.64229	1.06485	1.11496	1.06239	1.44638	1.40899	1.27341	1.57193	1.09035	1.14586	1.13728		1.4003	1.25849		0.271296	0.202712
4.66667	1.4739	1.34457	1.57351	1.51167	1.26013	2.10178	1.20965	1.15339	1.14427	1.30864	1.11295	1.46055	1.78326	1.42479	1.13681	1.43054	1.13783	1.70521	1.06296	1.11361	1.05955	1.4517	1.39005	1.29913	1.53674	1.09966	1.14741	1.13011		1.41879	1.26438		0.272113	0.204677
4.75	1.49351	1.33319	1.56427	1.54841	1.34253	2.12378	1.29586	1.17231	1.29801	1.30792	1.12634	1.43671	1.80006	1.45323	1.14948	1.48196	1.11902	1.7107	1.06811	1.07985	1.08567	1.47618	1.371	1.26242	1.57466	1.06681	1.15812	1.10256		1.44972	1.26475		0.259505	0.217398
4.83333	1.48589	1.39629	1.53041	1.59132	1.42175	2.14346	1.32363	1.22978	1.43059	1.35176	1.12468	1.47372	1.82178	1.40587	1.1214	1.54506	1.12294	1.73403	1.07177	1.07352	1.07535	1.44751	1.38441	1.29319	1.55999	1.06187	1.13395	1.08805		1.48078	1.26522		0.251165	0.227752
4.91667	1.46116	1.43271	1.50448	1.61475	1.47986	2.15086	1.44801	1.28831	1.61082	1.40989	1.14823	1.51558	1.83554	1.39196	1.11983	1.54444	1.07581	1.80613	1.09765	1.06964	1.09834	1.42393	1.4441	1.26072	1.56215	1.07564	1.11703	1.10964		1.52087	1.27179		0.240722	0.239969
5	1.46297	1.44344	1.51354	1.65744	1.47778	2.14431	1.51551	1.37785	1.65472	1.39941	1.14085	1.51866	1.86139	1.35968	1.11516	1.54049	1.07967	1.87597	1.10952	1.04282	1.08564	1.45551	1.51493	1.27848	1.59947	1.09826	1.12865	1.09991		1.53768	1.28746		0.240854	0.261516
5.08333	1.47647	1.32115	1.545	1.6781	1.45978	2.04306	1.53792	1.43991	1.60138	1.39742	1.13054	1.47243	1.85911	1.33222	1.12224	1.50937	1.08606	1.86085	1.08765	1.08627	1.07253	1.43774	1.60824	1.28401	1.60265	1.1084	1.1583	1.11343		1.52103	1.29555		0.228177	0.259501
5.16667	1.48942	1.33736	1.5144	1.6517	1.45966	2.01894	1.59267	1.47907	1.75047	1.40526	1.13079	1.49633	1.83992	1.3669	1.12113	1.5205	1.097	1.88796	1.07894	1.04676	1.10217	1.47606	1.69314	1.31325	1.61291	1.09814	1.15817	1.12932		1.53806	1.30968		0.223737	0.276235
5.25	1.46434	1.34789	1.48977	1.6736	1.47138	1.98588	1.62641	1.4889	1.69213	1.43689	1.12633	1.51689	1.78157	1.38508	1.12423	1.5533	1.08328	1.84716	1.05379	1.08525	1.11223	1.51315	1.80679	1.32883	1.60527	1.09826	1.19655	1.1101		1.53479	1.32273		0.208292	0.285539
5.33333	1.47397	1.35799	1.49509	1.68546	1.46058	1.89351	1.64908	1.41584	1.82241	1.45644	1.09612	1.55721	1.803	1.38048	1.09804	1.51558	1.09382	1.78844	1.0545	1.11226	1.09062	1.5477	1.92691	1.36757	1.6012	1.09377	1.2355	1.12792		1.53909	1.33242		0.214462	0.293382
5.41667	1.49514	1.28625	1.52825	1.63857	1.46478	1.89082	1.63686	1.3684	1.73337	1.473	1.11764	1.5625	1.76425	1.39399	1.08223	1.51119	1.09159	1.77172	1.0462	1.10563	1.10561	1.5484	1.97356	1.3664	1.62695	1.11861	1.24988	1.12783		1.52527	1.33756		0.202516	0.299994
5.5	1.50388	1.30839	1.53113	1.65616	1.50516	1.85629	1.67399	1.38353	1.73708	1.50544	1.12165	1.58335	1.74085	1.39069	1.09389	1.48553	1.08771	1.75181	1.07491	1.1695	1.11261	1.53839	1.9277	1.36934	1.56395	1.10003	1.31633	1.11033		1.53554	1.33586		0.194441	0.279072
5.58333	1.51911	1.28335	1.54555	1.62139	1.48879	1.85624	1.66313	1.39208	1.65558	1.49099	1.1269	1.57245	1.76956	1.42294	1.06828	1.52411	1.09056	1.71367	1.09398	1.23178	1.10069	1.55154	1.87468	1.37011	1.58923	1.06933	1.35548	1.11879		1.52915	1.33945		0.189098	0.271061
5.66667	1.49163	1.27873	1.58872	1.71114	1.53412	1.88985	1.63551	1.43962	1.77126	1.52643	1.13295	1.56873	1.76936	1.38493	1.04866	1.5563	1.07604	1.72944	1.08853	1.27073	1.10456	1.55757	1.93004	1.31205	1.60445	1.06167	1.38453	1.12195		1.55164	1.34618		0.203588	0.286776
5.75	1.4742	1.3686	1.55208	1.69567	1.53576	1.8919	1.59666	1.41868	1.67751	1.50972	1.15847	1.59384	1.75272	1.40466	1.05879	1.55541	1.06843	1.71109	1.07572	1.29444	1.11793	1.54634	1.99271	1.35618	1.55408	1.06793	1.39138	1.13241		1.54503	1.35163		0.18216	0.28966
5.83333	1.48128	1.37432	1.60871	1.67069	1.47453	1.90004	1.53093	1.47705	1.75512	1.4759	1.10527	1.58842	1.76808	1.38725	1.08852	1.4836	1.07623	1.71291	1.08035	1.3473	1.11834	1.52893	1.86833	1.38066	1.63276	1.08617	1.37992	1.14893		1.54268	1.35235		0.197607	0.264821
5.91667	1.50444	1.36867	1.65855	1.66372	1.49096	1.89769	1.5349	1.42729	1.64445	1.42695	1.08791	1.63021	1.768	1.39879	1.06134	1.49309	1.06652	1.7246	1.09092	1.38033	1.11507	1.50204	1.90116	1.36068	1.58416	1.0732	1.36316	1.14542		1.53589	1.34726		0.198254	0.270058
6	1.49959	1.33647	1.62533	1.72547	1.4705	1.89889	1.56009	1.53112	1.74694	1.45775	1.07838	1.60305	1.73838	1.41129	1.06204	1.51971	1.06097	1.73364	1.07856	1.41231	1.12177	1.5683	1.84629	1.36195	1.60756	1.06028	1.30096	1.11451		1.5488	1.34635		0.203875	0.27374
6.08333	1.52806	1.33166	1.57588	1.72842	1.48394	1.8868	1.60206	1.4695	1.65637	1.44429	1.11186	1.57232	1.72643	1.41288	1.08632	1.53738	1.06617	1.71566	1.13397	1.43294	1.14304	1.59996	1.89984	1.41168	1.58392	1.07794	1.31281	1.12138		1.53789	1.36593		0.190238	0.272132
6.16667	1.52814	1.39521	1.57016	1.71356	1.48714	1.91546	1.61954	1.50915	1.746	1.48537	1.12058	1.59394	1.73561	1.39855	1.08402	1.5299	1.09454	1.70195	1.218	1.41493	1.14783	1.57759	2.02492	1.36708	1.59991	1.11938	1.30688	1.13744		1.55846	1.38031		0.192339	0.279034
6.25	1.46749	1.36877	1.54669	1.7435	1.48516	1.92493	1.59319	1.54472	1.70461	1.45312	1.13432	1.5989	1.74208	1.43162	1.13553	1.54155	1.07538	1.66685	1.26117	1.37743	1.14491	1.57599	1.98854	1.37771	1.59557	1.11504	1.3269	1.1346		1.55279	1.3798		0.192763	0.265849
6.33333	1.53974	1.26732	1.61472	1.74981	1.53698	1.92054	1.5725	1.53472	1.77504	1.49335	1.10482	1.61475	1.74395	1.4164	1.19039	1.56169	1.06558	1.70747	1.32524	1.42708	1.12596	1.60598	1.93406	1.37524	1.5902	1.08818	1.32198	1.13935		1.56319	1.38989		0.209686	0.261967
6.41667	1.5479	1.28284	1.6135	1.73642	1.56052	1.90095	1.61559	1.5865	1.79936	1.49597	1.06797	1.64392	1.79257	1.42524	1.22142	1.57069	1.06222	1.68546	1.38146	1.4763	1.12151	1.6265	1.78836	1.41044	1.57032	1.06891	1.34849	1.15232		1.57638	1.39175		0.216619	0.239268
6.5	1.52254	1.32008	1.61855	1.73405	1.55143	1.86146	1.60879	1.57518	1.72827	1.4553	1.04034	1.62201	1.7635	1.39376	1.26974	1.55998	1.06498	1.67365	1.38503	1.53113	1.11324	1.63902	1.7889	1.38479	1.57625	1.07056	1.34798	1.18074		1.55681	1.399		0.209087	0.236692
6.58333	1.54736	1.3065	1.57565	1.72209	1.52482	1.89536	1.60506	1.59593	1.72996	1.47618	1.04138	1.62166	1.80576	1.41562	1.38533	1.56686	1.05514	1.7005	1.3542	1.52018	1.11581	1.64972	1.72621	1.40396	1.57389	1.09801	1.35741	1.15341		1.56167	1.40433		0.21445	0.229912
6.66667	1.55649	1.31749	1.61486	1.71984	1.47403	1.88692	1.60168	1.58306	1.7592	1.44888	1.07644	1.61232	1.7947	1.42389	1.45565	1.54894	1.04591	1.7301	1.2489	1.49632	1.11409	1.65808	1.654	1.38613	1.55756	1.10479	1.37774	1.15721		1.56213	1.39539		0.208669	0.228018
6.75	1.54444	1.3308	1.61541	1.74056	1.48787	1.86533	1.64852	1.60312	1.70749	1.50333	1.07423	1.59289	1.77505	1.40782	1.49504	1.54392	1.05068	1.76591	1.2212	1.38493	1.1138	1.63038	1.63504	1.4374	1.55485	1.12297	1.37083	1.1244		1.56406	1.38938		0.201487	0.229621
6.83333	1.52491	1.34799	1.6033	1.76979	1.60527	1.90068	1.66464	1.55154	1.70148	1.52817	1.06792	1.60782	1.7872	1.41182	1.49066	1.54296	1.06878	1.75556	1.17014	1.27762	1.1298	1.6342	1.59262	1.40715	1.56714	1.10299	1.35587	1.16672		1.57661	1.37587		0.206877	0.225657
6.91667	1.51595	1.37407	1.6426	1.7641	1.55526	1.90858	1.64348	1.56052	1.71257	1.52938	1.10821	1.56728	1.79866	1.44684	1.48045	1.55225	1.06189	1.72032	1.16305	1.23493	1.12971	1.61407	1.54047	1.41319	1.57037	1.08375	1.35802	1.17264		1.58053	1.36394		0.197237	0.220672
7	1.54239	1.34724	1.61444	1.78688	1.58368	1.91757	1.60154	1.56181	1.70369	1.50706	1.14184	1.55817	1.79095	1.40662	1.54453	1.56244	1.05572	1.73061	1.16847	1.27869	1.13378	1.63693	1.52086	1.3932	1.56461	1.08517	1.36374	1.2047		1.57599	1.37453		0.19646	0.222173
7.08333	1.53683	1.40873	1.59535	1.74432	1.57635	1.88148	1.58431	1.54656	1.69786	1.46084	1.16697	1.58061	1.8341	1.4429	1.48282	1.53671	1.05495	1.74835	1.14351	1.2626	1.14204	1.6297	1.50345	1.42121	1.56327	1.23559	1.34875	1.22713		1.57552	1.37858		0.182342	0.207707
7.16667	1.54523	1.41463	1.64904	1.72626	1.63739	1.88384	1.65544	1.55523	1.68389	1.49907	1.20614	1.57905	1.81758	1.41096	1.46881	1.53861	1.06116	1.71029	1.14417	1.3186	1.15321	1.65763	1.49219	1.3866	1.5603	1.38199	1.36464	1.24298		1.59027	1.39151		0.174816	0.194935
7.25	1.56067	1.35204	1.6358	1.73902	1.59274	1.87307	1.66226	1.52177	1.71158	1.4924	1.21417	1.59229	1.85585	1.42489	1.37501	1.54907	1.07061	1.70016	1.25463	1.28463	1.17638	1.69142	1.4538	1.39452	1.55472	1.41752	1.39426	1.20027		1.58775	1.39407		0.182973	0.187578
7.33333	1.56898	1.38849	1.67376	1.76938	1.61191	1.89575	1.66872	1.51831	1.71171	1.52693	1.24437	1.58639	1.79853	1.40769	1.38866	1.53955	1.0819	1.70565	1.34117	1.30602	1.16918	1.71146	1.47024	1.40267	1.56262	1.38192	1.39212	1.1403		1.59792	1.39953		0.175335	0.191352
7.41667	1.5648	1.43141	1.66272	1.75476	1.58993	1.86676	1.66985	1.54998	1.6933	1.50734	1.22031	1.57867	1.78726	1.40171	1.29604	1.54982	1.07795	1.72053	1.37272	1.34293	1.16723	1.70632	1.51645	1.41697	1.54067	1.44395	1.40778	1.11465		1.59134	1.40529		0.169032	0.197755
7.5	1.58238	1.44777	1.67414	1.79731	1.58472	1.88585	1.62449	1.56096	1.72012	1.49974	1.21619	1.57514	1.80228	1.40095	1.41667	1.54341	1.08603	1.73364	1.41213	1.31168	1.15242	1.71192	1.56507	1.43898	1.55275	1.48372	1.42576	1.10963		1.598	1.42456		0.176477	0.202469
7.58333	1.59076	1.40748	1.63695	1.77533	1.64716	1.86475	1.64385	1.56896	1.71184	1.4938	1.18399	1.59766	1.76953	1.37283	1.45236	1.55071	1.06323	1.74406	1.38251	1.32281	1.1542	1.68683	1.6001	1.40153	1.58522	1.51405	1.45778	1.09967		1.59035	1.42965		0.179821	0.210272
7.66667	1.57274	1.42048	1.62505	1.73886	1.61749	1.87966	1.68329	1.63602	1.70899	1.50824	1.1759	1.60066	1.77686	1.4069	1.36263	1.53917	1.06082	1.73958	1.28156	1.25139	1.14404	1.67888	1.61444	1.40198	1.58179	1.49797	1.43957	1.11802		1.59651	1.40799		0.177198	0.214717
7.75	1.55131	1.42991	1.6695	1.75508	1.68121	1.87775	1.66855	1.61155	1.71213	1.51017	1.20433	1.61569	1.77331	1.38601	1.35503	1.53736	1.05918	1.74487	1.22075	1.29414	1.13888	1.72605	1.61491	1.39607	1.5834	1.43693	1.45881	1.16227		1.60332	1.40919		0.175821	0.217293
7.83333	1.55563	1.41111	1.69159	1.74624	1.64515	1.87176	1.66024	1.61423	1.72451	1.52835	1.20302	1.60572	1.81234	1.41534	1.36086	1.51997	1.07013	1.75778	1.21638	1.35036	1.13434	1.71563	1.6233	1.41245	1.58429	1.37203	1.458	1.17045		1.60609	1.41043		0.176303	0.214552
7.91667	1.57275	1.4451	1.65711	1.76395	1.65945	1.89998	1.68212	1.59697	1.72293	1.54563	1.18819	1.62196	1.81921	1.40387	1.27899	1.52651	1.0584	1.73412	1.25715	1.2881	1.11611	1.73533	1.64937	1.42969	1.57963	1.37028	1.44726	1.22415		1.6128	1.40679		0.181346	0.217268
8	1.6095	1.40083	1.71079	1.78227	1.706	1.86459	1.72151	1.6093	1.72439	1.53755	1.21025	1.62216	1.8128	1.40734	1.33101	1.51061	1.0486	1.74773	1.23237	1.35647	1.10804	1.73573	1.61775	1.43989	1.59534	1.31538	1.4709	1.22678		1.6228	1.40976		0.181499	0.217923

## Sheet: BipolarSpindle
6h after NEBD	Control	Reversine
Bipolar	22	11
Delayed	4	15
Irregular	0	0
