# Supplementary material for: MPS1 promotes timely spindle bipolarization to prevent kinetochore-microtubule attachment errors in oocytes
Source: EMBO J. 2025 Jun 4;44(13):3794–823. doi: 10.1038/s44318-025-00461-w (PMC12214816; doi:10.1038/s44318-025-00461-w)
Supplement: Supplementary file 7 — Source data Fig. 1 [file 44318_2025_461_MOESM7_ESM.zip › Figure1/1C/Numerical_data/1C.xlsx]

## Sheet: AspectRatio
Time after NEBD (h)	WT_01	WT_02	WT_03	WT_04	WT_05	WT_06	9D_01	9D_02	9D_03	9D_04	9D_05	9D_06	Mean	WT	9D	SD	Ndc80-WT	Ndc80-9D
2	1.08571	1.08362	1.09636	1.14779	1.13283	1.39185	1.10976	1.06211	1.10819	1.12172	1.25901	1.05882		1.15636	1.11994		0.118292	0.0730253
2.08333	1.08733	1.10049	1.12972	1.10087	1.13916	1.09912	1.10489	1.09267	1.13405	1.15266	1.42569	1.14393		1.10945	1.17565		0.020218	0.124641
2.16667	1.12829	1.08894	1.13091	1.14163	1.10081	1.33737	1.06348	1.11517	1.0482	1.10445	1.11518	1.134		1.15466	1.09675		0.0916849	0.0334376
2.25	1.09747	1.08612	1.1392	1.09943	1.09244	1.164	1.08352	1.1127	1.08333	1.0795	1.42008	1.0835		1.11311	1.14377		0.0311671	0.135912
2.33333	1.12764	1.1058	1.1442	1.13402	1.15632	1.42672	1.05695	1.08363	1.10293	1.07757	1.22038	1.10501		1.18245	1.10775		0.120861	0.057948
2.41667	1.11275	1.08033	1.0936	1.13845	1.15803	1.16626	1.07179	1.11836	1.10751	1.08452	1.73315	1.08354		1.1249	1.19981		0.0349425	0.26184
2.5	1.07484	1.12156	1.14851	1.20307	1.12263	1.37888	1.06549	1.0958	1.08748	1.09076	1.50642	1.10756		1.17491	1.15892		0.108341	0.170795
2.58333	1.06225	1.08434	1.07449	1.15023	1.09598	1.38953	1.05701	1.11616	1.05996	1.10387	1.25963	1.11606		1.1428	1.11878		0.124658	0.0739592
2.66667	1.08987	1.07039	1.13279	1.19582	1.09728	1.24804	1.08624	1.1656	1.1154	1.07509	1.22153	1.11025		1.13903	1.12902		0.0693095	0.0550861
2.75	1.09868	1.10576	1.06134	1.17829	1.16387	1.20635	1.04852	1.19338	1.12798	1.09208	1.35442	1.15546		1.13571	1.16197		0.0554873	0.10675
2.83333	1.08884	1.11697	1.05733	1.14275	1.18354	1.27989	1.05842	1.17155	1.13682	1.10145	1.30084	1.17499		1.14489	1.15735		0.0791361	0.0829902
2.91667	1.07604	1.11797	1.0989	1.12515	1.09084	1.36758	1.05316	1.15104	1.10356	1.14988	1.17559	1.18371		1.14608	1.13616		0.109977	0.04935
3	1.09893	1.09924	1.03834	1.15328	1.09114	1.26616	1.06626	1.13967	1.12207	1.11686	1.17479	1.11716		1.12451	1.1228		0.0783884	0.0353591
3.08333	1.1322	1.07834	1.06232	1.15856	1.06263	1.22456	1.0663	1.16153	1.06634	1.14449	1.07503	1.15107		1.11977	1.11079		0.0646851	0.0459735
3.16667	1.14159	1.10871	1.12668	1.03563	1.09281	1.18705	1.05979	1.14182	1.07732	1.12767	1.06378	1.22529		1.11541	1.11595		0.0507259	0.0634504
3.25	1.12298	1.07924	1.13396	1.06548	1.11102	1.15524	1.08224	1.15437	1.05585	1.1089	1.07836	1.22767		1.11132	1.1179		0.0337898	0.0634745
3.33333	1.14668	1.11446	1.07734	1.10756	1.07968	1.12231	1.04815	1.18493	1.07854	1.12882	1.09049	1.29255		1.108	1.13725		0.0263985	0.0894812
3.41667	1.109	1.15131	1.13355	1.1131	1.05952	1.15002	1.0834	1.20426	1.06179	1.11622	1.06321	1.23884		1.11942	1.12796		0.0343199	0.075907
3.5	1.0949	1.11844	1.11156	1.12385	1.11538	1.09348	1.05697	1.2431	1.03595	1.09487	1.05564	1.23404		1.1096	1.1201		0.0126059	0.0937762
3.58333	1.10971	1.15416	1.09731	1.13095	1.12185	1.15286	1.04422	1.21743	1.07162	1.09179	1.07945	1.22821		1.12781	1.12212		0.0229138	0.0796224
3.66667	1.08756	1.11092	1.09111	1.21401	1.02682	1.1169	1.06559	1.20921	1.08292	1.04013	1.09179	1.17676		1.10789	1.11107		0.0610221	0.0666516
3.75	1.07737	1.11816	1.06465	1.22097	1.04797	1.15066	1.10044	1.15942	1.03844	1.09963	1.08441	1.23575		1.1133	1.11968		0.0647109	0.0687998
3.83333	1.17753	1.14155	1.14728	1.26859	1.11767	1.08871	1.1262	1.22523	1.0414	1.07206		1.16471		1.15689	1.12592		0.0623148	0.0731653
3.91667	1.18099	1.09907	1.1878	1.26194	1.11397	1.10043	1.08736	1.32564	1.0317	1.07497	1.11232	1.15655		1.15737	1.13142		0.0647233	0.10372
4	1.18872	1.16972	1.20275	1.31387	1.0716	1.09385	1.09293	1.3408	1.09407	1.04233	1.12549	1.14782		1.17342	1.14057		0.0866384	0.104358
4.08333	1.26025	1.15641	1.19633	1.3521	1.12415	1.13621	1.13058	1.41993	1.05101	1.05551	1.10982	1.12703		1.20424	1.14898		0.0876279	0.137189
4.16667	1.23906	1.18522	1.1401	1.35344	1.09722	1.13143	1.10885	1.4612	1.04637	1.06784		1.17622		1.19108	1.1721		0.0934497	0.169022
4.25	1.23534	1.13976	1.07752	1.32135	1.12063	1.08944	1.14039	1.51466	1.07515	1.06578	1.08745	1.17902		1.16401	1.17707		0.0952452	0.17095
4.33333	1.24822	1.15483	1.05089	1.32045	1.16879	1.1114	1.17852	1.56834	1.09379	1.09253		1.25104		1.17576	1.23684		0.0963387	0.196713
4.41667	1.20976	1.14298	1.10946	1.36686	1.17499	1.10009	1.18454	1.49337	1.07365	1.0741		1.18671		1.18402	1.20247		0.0984525	0.17195
4.5	1.18193	1.09556	1.09794	1.40025	1.15532	1.09383	1.15789	1.45871	1.05645	1.06981	1.12389	1.12264		1.17081	1.1649		0.118242	0.148757
4.58333	1.17181	1.11207	1.12944	1.46249	1.18219	1.11354	1.2464	1.34711	1.07414	1.10676	1.13226	1.08284		1.19526	1.16492		0.134212	0.108867
4.66667	1.14784	1.13955	1.1265	1.50845	1.12084	1.13425	1.27157	1.33076	1.05375	1.08665	1.06342	1.17244		1.19624	1.1631		0.153245	0.116361
4.75	1.12013	1.05931	1.14483	1.51344	1.18369	1.11259	1.26282	1.43661	1.08959	1.10313	1.08813	1.13628		1.189	1.18609		0.164099	0.139225
4.83333	1.10982	1.13857	1.16491	1.55497	1.16093	1.1036	1.2844	1.50697	1.05006	1.0877	1.15731	1.11857		1.20547	1.20084		0.173081	0.170232
4.91667	1.10059	1.06328	1.17605	1.64531	1.11566	1.14286	1.34167	1.53992	1.06564	1.06465	1.16117	1.11542		1.20729	1.21474		0.21795	0.189391
5	1.10429	1.08128	1.19903	1.60158	1.17699	1.13798	1.36198	1.57978	1.05409	1.05489	1.1726	1.14187		1.21686	1.22754		0.193491	0.206108
5.08333	1.1011	1.0952	1.22254	1.61745	1.12985	1.13732	1.38924	1.53244	1.04601	1.04307	1.16802	1.11351		1.21724	1.21538		0.201295	0.200874
5.16667	1.09708	1.06813	1.32795	1.62182	1.08491	1.16876	1.42662	1.56894	1.02707	1.05043	1.17143	1.11187		1.22811	1.22606		0.215298	0.221023
5.25	1.14851	1.06466	1.38394	1.59912	1.05657	1.14702	1.4292	1.53213	1.05017	1.0739	1.19503	1.11734		1.23331	1.23296		0.214859	0.200765
5.33333	1.23517	1.07295	1.42073	1.62075	1.07166	1.10892	1.43134	1.55476	1.04391	1.08571	1.22114	1.11379		1.25503	1.24178		0.223486	0.206981
5.41667	1.25644	1.06834	1.40839	1.63341	1.0681	1.12506	1.40048	1.56043	1.05183	1.09759	1.2723	1.13368		1.25996	1.25272		0.22505	0.197732
5.5	1.30282	1.06563	1.47581	1.65404	1.058	1.12651	1.49164	1.5149	1.0854	1.13437	1.30449	1.10184		1.28047	1.2721		0.243953	0.195455
5.58333	1.3398	1.05031	1.49707	1.60802	1.08946	1.06411	1.46954	1.5511	1.06852	1.11265	1.37108	1.16071		1.27479	1.28893		0.242403	0.202089
5.66667	1.36935	1.08973	1.46975	1.63464	1.09356	1.1068	1.48148	1.56542	1.04337	1.07078	1.38802	1.14892		1.29397	1.283		0.232186	0.223887
5.75	1.40212	1.08814	1.47088	1.61447	1.10342	1.14498	1.45852	1.51532	1.08172	1.0847	1.36729	1.17545		1.304	1.2805		0.221802	0.191441
5.83333	1.40956	1.05867	1.46229	1.67714	1.09954	1.13484	1.43185	1.58835	1.06708	1.09442	1.38093	1.13004		1.30701	1.28211		0.24738	0.214737
5.91667	1.39428	1.07117	1.44843	1.66651	1.11675	1.13708	1.44122	1.70576	1.08959	1.09773	1.40775	1.17035		1.3057	1.31873		0.235601	0.243345
6	1.42685	1.08491	1.48513	1.67745	1.10993	1.1881	1.45488	1.69305	1.12372	1.12906	1.34704	1.21339		1.32873	1.32686		0.23782	0.22098
6.08333	1.40686	1.11978	1.46295	1.64622	1.16296	1.29015	1.40867	1.79173	1.09791	1.1314	1.34279	1.22497		1.34816	1.33291		0.197629	0.254493
6.16667	1.40503	1.1259	1.43511	1.64222	1.23443	1.19793	1.42284	2.01987	1.13244	1.12418	1.35984	1.23635		1.3401	1.38258		0.190673	0.334365
6.25	1.38448	1.07433	1.47559	1.68678	1.26297	1.13514	1.49742	1.9914	1.11229	1.14067	1.40185	1.25885		1.33655	1.40041		0.22761	0.325331
6.33333	1.39418	1.06655	1.45639	1.63292	1.19535	1.08387	1.51544	1.90295	1.06762	1.1463	1.42965	1.2752		1.30488	1.38953		0.226356	0.302299
6.41667	1.40397	1.09683	1.49138	1.66713	1.26639	1.15882	1.58872	1.98386	1.09246	1.19621	1.40638	1.21888		1.34742	1.41442		0.21497	0.329915
6.5	1.44889	1.10704	1.49081	1.64525	1.33899	1.14978	1.55884	2.01842	1.07374	1.27993	1.49365	1.23406		1.36346	1.44311		0.207332	0.332775
6.58333	1.42435	1.07244	1.51329	1.65164	1.38204	1.18353	1.66444	1.93871	1.13566	1.32765	1.56007	1.24684		1.37122	1.47889		0.212726	0.298994
6.66667	1.46642	1.05425	1.50654	1.68027	1.37862	1.25714	1.66844	1.95046	1.11566	1.26061	1.53279	1.27451		1.39054	1.46708		0.216418	0.310397
6.75	1.44544	1.06743	1.5184	1.65677	1.30185	1.28047	1.65546	1.98381	1.1369	1.31608	1.47072	1.27799		1.37839	1.47349		0.206755	0.306543
6.83333	1.42671	1.05181	1.54969	1.63472	1.36747	1.26655	1.67638	2.02469	1.1231	1.35389	1.54989	1.27185		1.38283	1.49997		0.208113	0.323837
6.91667	1.46827	1.04139	1.51015	1.67657	1.41232	1.25627	1.67752	2.04472	1.0914	1.38017	1.47296	1.29592		1.39416	1.49378		0.220222	0.332173
7	1.49664	1.05966	1.5707	1.69415	1.42202	1.28064	1.71475	2.07407	1.06956	1.43396	1.43482	1.38219		1.42064	1.51823		0.224951	0.341014
7.08333	1.52049	1.0652	1.58114	1.71485	1.45863	1.32779	1.74559	2.09666	1.06153	1.51135	1.45668	1.39394		1.44468	1.54429		0.225929	0.349301
7.16667	1.50211	1.04971	1.59796	1.70178	1.5133	1.28625	1.7448	2.17164	1.06588	1.49328	1.53826	1.4572		1.44185	1.57851		0.236073	0.364923
7.25	1.52475	1.02092	1.52636	1.72187	1.53187	1.30985	1.79556	2.20663	1.0394	1.53403	1.56399	1.51968		1.43927	1.60988		0.242938	0.382632
7.33333	1.54188	1.0343	1.58785	1.71887	1.537	1.31806	1.95635	2.21548	1.033	1.58645	1.62162	1.53366		1.45633	1.65776		0.243836	0.403071
7.41667	1.55102	1.05908	1.60155	1.70109	1.55834	1.33771	1.91948	2.31849	1.03295	1.6444	1.69145	1.57609		1.46813	1.69715		0.232984	0.422879
7.5	1.57197	1.06661	1.58662	1.71235	1.57432	1.33811	1.9374	2.48495	1.05764	1.64538	1.73636	1.60571		1.475	1.74457		0.233917	0.466135
7.58333	1.58829	1.06106	1.58608	1.69822	1.68295	1.31074	2.03676	2.45287	1.08877	1.54173	1.7639	1.58899		1.48789	1.7455		0.251227	0.465372
7.66667	1.58992	1.04762	1.62406	1.71056	1.6323	1.31779	2.24528	2.23584	1.10597	1.62974	1.69289	1.5715		1.48704	1.74687		0.253834	0.434892
7.75	1.59562	1.05188	1.66476	1.723	1.65432	1.363	2.25829	2.36598	1.08473	1.54446	1.61137	1.72495		1.50876	1.76496		0.256495	0.477728
7.83333	1.58151	1.05619	1.61384	1.72265	1.67457	1.45347	2.3383	2.18211	1.09163		1.63017	1.7758		1.51704	1.8036		0.243738	0.49166
7.91667	1.66634	1.03697	1.64148	1.70871	1.70998	1.34422	2.2051	2.51737	1.11734		1.66299	1.79014		1.51795	1.85859		0.272788	0.535363
8	1.62266	1.04991	1.62222	1.70424	1.70884	1.35949	2.19715	2.42592	1.1337		1.65949	1.85153		1.51123	1.85356		0.259567	0.500377

## Sheet: BipolarSpindle
8h after NEBD	NDC80-WT	NDC80-9D
Bipolar	20	20
Delayed	1	5
Irregular	0	0
