# Supplementary material for: MPS1 promotes timely spindle bipolarization to prevent kinetochore-microtubule attachment errors in oocytes
Source: EMBO J. 2025 Jun 4;44(13):3794–823. doi: 10.1038/s44318-025-00461-w (PMC12214816; doi:10.1038/s44318-025-00461-w)
Supplement: Supplementary file 7 — Source data Fig. 1 [file 44318_2025_461_MOESM7_ESM.zip › Figure1/1D/Numerical_data/1D.xlsx]

## Sheet: Sphericity
Time after NEBD (h)	WT_01	WT_02	WT_03	WT_04	WT_05	WT_06	WT_07	WT_08	9D_01	9D_02	9D_03	9D_04	9D_05	9D_06	9D_07	Mean	WT	9D	SD	WT	9D
1	0.969649	0.977389	0.948974	0.98004	0.971099	0.969863	0.975894	0.983128	0.890728			0.932847	0.82769		0.780004		0.972005	0.857817		0.0105138	0.0675158
1.08333	0.976126	0.980332	0.96996	0.981942	0.974025	0.971315	0.969974	0.981942	0.810057			0.950599	0.827486		0.908823		0.975702	0.874241		0.00517316	0.0666635
1.16667	0.978281	0.98245	0.979212	0.98338	0.972159	0.967364	0.968011	0.985417	0.829018			0.915081		0.816021	0.9398		0.977034	0.87498		0.00701902	0.0616398
1.25	0.977818	0.978618	0.978204	0.981649	0.972552	0.973634	0.96995	0.987092	0.824669	0.830275		0.866951		0.89793	0.956617		0.97744	0.875288		0.00544412	0.0542794
1.33333	0.97799	0.982465	0.976833	0.977591	0.976015	0.974132	0.969857	0.983531	0.846214	0.965557		0.872194		0.869908	0.906211		0.977302	0.892017		0.00436492	0.0463392
1.41667	0.977853	0.985632	0.981609	0.981553	0.973746	0.974107	0.974817	0.985224	0.865191	0.88225		0.839914		0.95262	0.943348		0.979318	0.896665		0.00486384	0.0493187
1.5	0.977264	0.985129	0.973468	0.985716	0.971305	0.975148	0.977758	0.986336	0.865148	0.980891		0.864018		0.953003	0.906687		0.979015	0.913949		0.00592445	0.0522825
1.58333	0.981778	0.983211	0.974418	0.978473	0.9737	0.976358	0.978064	0.9858	0.759742	0.935495		0.888483		0.952396	0.957785		0.978975	0.89878		0.00429126	0.0823739
1.66667	0.97956	0.985878	0.979803	0.978368	0.974512	0.97319	0.980452	0.984085	0.795048	0.968438		0.855891		0.937935	0.956252		0.979481	0.902713		0.00428749	0.0745165
1.75	0.980731	0.986633	0.979104	0.97684	0.972653	0.972579	0.98229	0.98374	0.833706	0.713315		0.876464		0.910305	0.938569		0.979321	0.854472		0.00506973	0.0880764
1.83333	0.977274	0.986035	0.974914	0.979891	0.97326	0.965294	0.983818	0.985867	0.920872	0.814138		0.893648		0.941255	0.946987		0.978294	0.90338		0.00714287	0.0540853
1.91667	0.979706	0.987796	0.978177	0.983667	0.973085	0.971997	0.98611	0.984201	0.895435	0.816781		0.853405		0.927104	0.895895		0.980592	0.877724		0.00587577	0.0429759
2	0.980548	0.987237	0.982344	0.984605	0.977473	0.975517	0.984524	0.983325	0.823958	0.82347		0.875133	0.815678	0.878302	0.888192		0.981947	0.850789		0.00391089	0.0330079
2.08333	0.977048	0.988944	0.980135	0.984026	0.975368	0.978508	0.985812	0.981907	0.812621	0.79808	0.85177	0.850474		0.938699	0.910243		0.981469	0.860314		0.00461026	0.0546894
2.16667	0.980957	0.989603	0.981276	0.983972	0.975495	0.980823	0.9845	0.98212	0.839092	0.820966	0.950579	0.920042	0.907276	0.882166	0.893473		0.982343	0.887656		0.00400587	0.0452089
2.25	0.97982	0.98842	0.980499	0.98353	0.976903	0.975085	0.988429	0.981454	0.835472	0.809175	0.957912	0.925423	0.838595	0.966462	0.869971		0.981768	0.886144		0.00486322	0.0634545
2.33333	0.979468	0.989327	0.980797	0.984154	0.980308	0.975597	0.985886	0.984828	0.854523	0.771918	0.952315	0.875618	0.80621	0.965785	0.867207		0.982546	0.870511		0.00432205	0.0706126
2.41667	0.979957	0.990034	0.983264	0.985709	0.976322	0.97774	0.986559	0.984748	0.863853	0.775875	0.946274	0.867447	0.859101	0.937192	0.820378		0.983042	0.86716		0.00469219	0.0602232
2.5	0.980815	0.98868	0.984111	0.984751	0.978626	0.978186	0.983118	0.98543	0.871943	0.749872	0.919641	0.885983	0.872662	0.934747	0.878388		0.982965	0.873319		0.00357675	0.0596471
2.58333	0.979772	0.986933	0.981666	0.983615	0.973955	0.978026	0.986452	0.986884	0.880712	0.779807	0.95391	0.885494	0.925129	0.90398	0.90047		0.982163	0.889929		0.0047207	0.0545781
2.66667	0.985386	0.990739	0.983258	0.98621	0.979771	0.970733	0.98507	0.985743	0.863065	0.776463	0.881222	0.846827		0.941381	0.892204		0.983364	0.86686		0.00594753	0.0547527
2.75	0.984292	0.9888	0.979999	0.98541	0.977203	0.976512	0.9853	0.985627	0.859352	0.782972	0.933255	0.849185		0.910586	0.780743		0.982893	0.852682		0.00443881	0.0631448
2.83333	0.985835	0.988298	0.980131	0.98547	0.98197	0.974415	0.983153	0.985843	0.820517	0.779606	0.951511	0.851648	0.938674	0.947823	0.839245		0.983139	0.875575		0.00436139	0.0696435
2.91667	0.986272	0.988102	0.975429	0.986235	0.976898	0.979793	0.983977	0.987425	0.806953	0.768977	0.887453	0.833802	0.937325	0.891108	0.909157		0.983016	0.862111		0.00496522	0.0603756
3	0.988289	0.989183	0.975479	0.984788	0.975854	0.979393	0.986551	0.988392	0.802607	0.763157	0.927339	0.827457	0.888471	0.860311	0.840663		0.983491	0.844286		0.00572956	0.0543481
3.08333	0.986357	0.989558	0.972208	0.982068	0.974457	0.980568	0.982925	0.987825	0.813558	0.761161		0.836816	0.915832	0.835975	0.888978		0.981996	0.842053		0.00616125	0.0548911
3.16667	0.986413	0.992557	0.972736	0.984906	0.973413	0.970965	0.98704	0.985733	0.850129	0.772761	0.871726	0.847308	0.881499	0.825402	0.900117		0.98172	0.849849		0.00810123	0.0419403
3.25	0.988188	0.991442	0.977813	0.986069	0.969266	0.978649	0.987891	0.985471	0.840963	0.744455	0.899337	0.835568	0.829833	0.861967	0.926562		0.983099	0.848384		0.00729003	0.0581051
3.33333	0.98393	0.989876	0.978979	0.984265	0.970561	0.979115	0.984212	0.986764	0.774558	0.755915	0.942251	0.832731	0.806684	0.867884	0.91574		0.982213	0.842252		0.00593311	0.070059
3.41667	0.983738	0.989517	0.9751	0.982348	0.970609	0.976503	0.982995	0.9859	0.782699	0.762046	0.942887	0.822574	0.753373	0.78205	0.886009		0.980839	0.818805		0.00624088	0.0708101
3.5	0.982254	0.988815	0.973834	0.985925	0.971368	0.974333	0.977586	0.984495	0.806576	0.764605	0.915761	0.820913	0.775243	0.770888	0.843967		0.979826	0.813993		0.00641792	0.0534741
3.58333	0.982749	0.988325	0.972038	0.985901	0.974192	0.975773	0.969258	0.984458	0.796705	0.763397	0.869141	0.816734	0.792883	0.781953	0.803255		0.979087	0.803438		0.00712411	0.0334548
3.66667	0.982148	0.983868	0.975422	0.986529	0.973144	0.969908	0.967971	0.980952	0.763495	0.766859	0.86483	0.770166	0.77786	0.785885	0.824459		0.977493	0.793365		0.0068382	0.0376462
3.75	0.982995	0.980024	0.97509	0.981817	0.970532	0.968966	0.962684	0.978709	0.807591	0.759902	0.831565	0.804634	0.786362	0.778377	0.834916		0.975102	0.800478		0.00714512	0.0275511
3.83333	0.979865	0.977674	0.971239	0.982662	0.971407	0.971031	0.961788	0.974818	0.821802	0.762917	0.833463	0.846913	0.789517	0.77498	0.836405		0.973811	0.809428		0.0064984	0.0331915
3.91667	0.979123	0.972669	0.969118	0.981027	0.965043	0.967822	0.963526	0.972768	0.802616	0.771814	0.852821	0.813345	0.795014	0.773393	0.830524		0.971387	0.805647		0.00628178	0.0294696
4	0.975537	0.967259	0.966706	0.97814	0.962447	0.972786	0.962944	0.965756	0.783725	0.761348	0.84287	0.807066	0.806859	0.78985	0.82801		0.968947	0.802818		0.00584341	0.0274641
4.08333	0.96843	0.963235	0.963242	0.973166	0.962539	0.967486	0.958135	0.959955	0.789699	0.777349	0.854156	0.833504	0.84141	0.797977	0.857268		0.964524	0.821623		0.00489394	0.0326601
4.16667	0.963992	0.959854	0.964515	0.968816	0.960448	0.971179	0.950159	0.954901	0.808312	0.791384	0.828963	0.813543	0.847225	0.78329	0.843038		0.961733	0.816536		0.00694934	0.0245395
4.25	0.964018	0.956738	0.962876	0.967356	0.958705	0.967918	0.940861	0.941031	0.787818	0.827311	0.820622	0.804451	0.871924	0.790456	0.855446		0.957438	0.822575		0.0108703	0.0319119
4.33333	0.961271	0.95245	0.960238	0.967696	0.956214	0.967151	0.931625	0.929378	0.79355	0.876147	0.864189	0.806485	0.875867	0.783841	0.861699		0.953253	0.837397		0.0149381	0.0408988
4.41667	0.960247	0.947751	0.958336	0.967336	0.957775	0.968246	0.92973	0.924088	0.793928	0.903348	0.857376	0.843117	0.897649	0.794639	0.88123		0.951689	0.853041		0.0166173	0.0453463
4.5	0.959614	0.944539	0.962592	0.966601	0.953837	0.965748	0.916722	0.919867	0.785867	0.939237	0.87474	0.905702	0.921337	0.831878	0.916994		0.94869	0.882251		0.0200742	0.0554014
4.58333	0.957805	0.942551	0.962352	0.970658	0.953495	0.970523	0.919412	0.917822	0.755082	0.945443	0.895479	0.938748	0.951405	0.865022	0.913166		0.949327	0.894906		0.0210325	0.0688547
4.66667	0.953491	0.939559	0.958275	0.968899	0.953237	0.96887	0.917908	0.908777	0.751426	0.930084	0.916117	0.948178	0.934287	0.905868	0.906681		0.946127	0.898949		0.0224329	0.066842
4.75	0.94486	0.940374	0.961612	0.967418	0.950637	0.965878	0.913124	0.908561	0.766367	0.924784	0.940515	0.951527	0.922904	0.932451	0.927469		0.944058	0.909431		0.0226917	0.0638724
4.83333	0.940504	0.938029	0.953879	0.965343	0.953754	0.96591	0.912735	0.908485	0.778337	0.9154	0.94933	0.9125	0.915844	0.947407	0.903394		0.94233	0.903173		0.0220152	0.0578334
4.91667	0.932468	0.937524	0.956258	0.963604	0.955697	0.963736	0.920988	0.910989	0.775114	0.919301	0.939871	0.883716	0.930279	0.94223	0.876062		0.942658	0.895225		0.0201448	0.0590727
5	0.920787	0.939716	0.954983	0.964412	0.954273	0.959025	0.924644	0.906711	0.805292	0.925862	0.940328	0.775505	0.940653	0.945799	0.835593		0.940569	0.88129		0.021033	0.0732711

## Sheet: BipolarSpindle
	MI		MII
	NDC80-WT	NDC80-9D	NDC80-WT	NDC80-9D
Bipolar	21	1	17	11
Delayed	4	0	1	2
Irregular	0	22	0	4
