# Supplementary material for: MPS1 promotes timely spindle bipolarization to prevent kinetochore-microtubule attachment errors in oocytes
Source: EMBO J. 2025 Jun 4;44(13):3794–823. doi: 10.1038/s44318-025-00461-w (PMC12214816; doi:10.1038/s44318-025-00461-w)
Supplement: Supplementary file 8 — Source data Fig. 2 [file 44318_2025_461_MOESM8_ESM.zip]

Archive with 38 entries (19 files):
- Figure2/Fig2B/
- Figure2/Fig2B/Image_data/
- Figure2/Fig2B/Image_data/Control.tif
- Figure2/Fig2B/Image_data/Reversine.tif
- Figure2/Fig2C/
- Figure2/Fig2C/Image_data/
- Figure2/Fig2C/Image_data/Control.tif
- Figure2/Fig2C/Image_data/Reversine.tif
- Figure2/Fig2C/Numerical_data/
- Figure2/Fig2C/Numerical_data/2C.xlsx
- Figure2/Fig2D/
- Figure2/Fig2D/Image_data/
- Figure2/Fig2D/Image_data/Control.tif
- Figure2/Fig2D/Image_data/Reversine.tif
- Figure2/Fig2D/Numerical_data/
- Figure2/Fig2D/Numerical_data/2D.xlsx
- Figure2/Fig2E/
- Figure2/Fig2E/Image_data/
- Figure2/Fig2E/Image_data/2E.tif
- Figure2/Fig2F/
- Figure2/Fig2F/Image_data/
- Figure2/Fig2F/Image_data/Control.tif
- Figure2/Fig2F/Image_data/Reversine.tif
- Figure2/Fig2F/Numerical_data/
- Figure2/Fig2F/Numerical_data/2F.xlsx
- Figure2/Fig2G/
- Figure2/Fig2G/Image_data/
- Figure2/Fig2G/Image_data/2h.tif
- Figure2/Fig2G/Image_data/4h.tif
- Figure2/Fig2G/Image_data/6h.tif
- Figure2/Fig2G/Numerical_data/
- Figure2/Fig2G/Numerical_data/2G.xlsx
- Figure2/Fig2H/
- Figure2/Fig2H/Image_data/
- Figure2/Fig2H/Image_data/10A11A.tif
- Figure2/Fig2H/Image_data/WTWT.tif
- Figure2/Fig2H/Numerical_data/
- Figure2/Fig2H/Numerical_data/2H.xlsx
