# Supplementary material for: MPS1 promotes timely spindle bipolarization to prevent kinetochore-microtubule attachment errors in oocytes
Source: EMBO J. 2025 Jun 4;44(13):3794–823. doi: 10.1038/s44318-025-00461-w (PMC12214816; doi:10.1038/s44318-025-00461-w)
Supplement: Supplementary file 8 — Source data Fig. 2 [file 44318_2025_461_MOESM8_ESM.zip › Figure2/Fig2C/Numerical_data/2C.xlsx]

## Sheet: NormalizedRelativeIntensity
Control	Reversine
1.109	1.093
1.107	1.05
1.074	0.961
1.071	0.939
1.067	0.927
1.061	0.881
1.042	0.811
1.012	0.797
0.977	0.736
0.942	0.73
1.315	1.051
1.14	1.05
1.097	0.979
1.09	0.968
1.089	0.949
1.026	0.939
0.994	0.937
0.989	0.906
0.962	0.9
0.913	0.898
1.059	0.804
0.952	0.798
0.925	0.757
0.893	0.716
0.863	0.677
0.86	0.665
0.85	0.648
0.848	0.632
0.844	0.579
0.832	0.532
