# Supplementary material for: MPS1 promotes timely spindle bipolarization to prevent kinetochore-microtubule attachment errors in oocytes
Source: EMBO J. 2025 Jun 4;44(13):3794–823. doi: 10.1038/s44318-025-00461-w (PMC12214816; doi:10.1038/s44318-025-00461-w)
Supplement: Supplementary file 8 — Source data Fig. 2 [file 44318_2025_461_MOESM8_ESM.zip › Figure2/Fig2D/Numerical_data/2D.xlsx]

## Sheet: Sphericity
Time after NEBD (h)	Control_01	Control_02	Control_03	Control_04	Control_05	Control_06	Control_07	Control_08	Control_09	Control_10	Control_11	Control_12	Control_13	Control_14	Control_15	Control_16	Reversine_01	Reversine_02	Reversine_03	Reversine_04	Reversine_05	Reversine_06	Reversine_07	Reversine_08	Reversine_09	Reversine_10	Reversine_11	Reversine_12	Reversine_13	Reversine_14	Reversine_15	Reversine_16	Mean	Control	Reversine	SD	Control	Reversine
1	0.933239	0.916286	0.93514	0.8693	0.926067	0.926205	0.870005	0.952381	0.948806	0.913634	0.950891	0.931312	0.969953	0.965381	0.939507	0.877971	0.957522	0.85799	0.951104	0.774314	0.915211	0.750589	0.895419	0.953851	0.931295	0.920879	0.90112	0.911572		0.888083	0.385737	0.95087		0.92663	0.863037		0.0311588	0.145703
1.08333	0.929989	0.933567	0.930006	0.890838	0.93229	0.939203	0.847703	0.948852	0.952033	0.914121	0.940412	0.925383	0.9698	0.965305		0.908669	0.854399	0.885352	0.90678	0.819108	0.926055	0.717588	0.887233	0.708606	0.93681	0.896502	0.925372	0.923137	0.883731	0.92109	0.804092	0.937665		0.928545	0.870845		0.0303381	0.0729857
1.16667	0.942215	0.943529	0.942565	0.913169	0.949045	0.947586	0.873755	0.92663	0.951351	0.934582	0.938144	0.929668	0.968056	0.956605	0.942164	0.880262	0.83621	0.88622	0.837833	0.863126	0.940237	0.714464	0.865453	0.870031	0.931624	0.859556	0.928654	0.949746	0.917365	0.937572	0.881492	0.940122		0.933708	0.884982		0.0254578	0.0597807
1.25	0.946047	0.955721	0.924298	0.919647	0.948804	0.960705	0.900342	0.918113	0.95403	0.937375	0.945944	0.873534	0.967068	0.950914	0.938312	0.911059	0.831194	0.876104	0.785993	0.880786	0.898469	0.766894	0.86039	0.928093	0.922123	0.876482	0.9194	0.963087	0.921411	0.930689	0.924976	0.932324		0.934495	0.888651		0.0249888	0.0548675
1.33333	0.948314	0.960205	0.922272	0.938138	0.952387	0.96413	0.908665	0.93631	0.954441	0.925781	0.934955	0.917369	0.970525	0.948464	0.943633	0.921297	0.806828	0.848545	0.794778	0.888498	0.817404	0.782311	0.842496	0.954831	0.891932	0.882721	0.92308	0.942487	0.90546	0.910952	0.949151	0.920938		0.94043	0.878901		0.0179594	0.0566281
1.41667	0.954354	0.965616	0.927988	0.940781	0.954877	0.96776	0.911809	0.944156	0.951002	0.933003	0.927451	0.920994	0.971392	0.949096	0.949948	0.936993	0.770432	0.8392	0.735641	0.880493	0.710183	0.856496	0.807349	0.952474	0.888043	0.870764	0.919671	0.939412	0.922728	0.840399	0.957377	0.900059		0.944201	0.86192		0.0171144	0.0749388
1.5	0.954527	0.956945	0.936268	0.94206	0.940878	0.962628	0.911991	0.944938	0.964334	0.942224	0.931745	0.945708	0.969508	0.964047	0.946421	0.943452	0.726096	0.874523	0.729892	0.837658	0.813548	0.895941	0.781538	0.950327	0.878551	0.858641	0.926099	0.907242	0.941383	0.734324	0.959931	0.803538		0.947355	0.851202		0.0145431	0.0794286
1.58333	0.955408	0.951934	0.948673	0.945291	0.945612	0.961059	0.928201	0.946145	0.964724	0.94763	0.936416	0.937664	0.97197	0.954532	0.94451	0.942226	0.649508	0.839704	0.736403	0.874226	0.806089	0.937126	0.786884	0.919066	0.871853	0.84996	0.92624	0.89312	0.927312	0.672166	0.955	0.746419		0.948875	0.836942		0.0110187	0.0955142
1.66667	0.962679	0.941923	0.956059	0.936503	0.95442	0.966584	0.827878	0.95051	0.974056	0.955089	0.938525	0.926873	0.974849	0.95673	0.942161	0.946436	0.817823	0.746627	0.759266	0.873465	0.845666	0.948035	0.777526	0.885717	0.864083	0.870101	0.904597	0.897188	0.890304	0.67042	0.943482	0.726158		0.944455	0.838779		0.0338324	0.0809966
1.75	0.958295	0.938733	0.94723	0.924038	0.958796	0.964353	0.901864	0.95642	0.97329	0.951716	0.943751	0.889036	0.971499	0.950762	0.954402	0.951105	0.87064	0.584499	0.813604	0.81413	0.836793	0.909823	0.830063	0.835899	0.869074	0.886062	0.877907	0.835996	0.926521	0.648322	0.92508	0.700005		0.945956	0.822776		0.0231543	0.0977492
1.83333	0.957865	0.944789	0.958586	0.921934	0.958764	0.967073	0.914722	0.960692	0.973554	0.952215	0.950554		0.971456	0.962797	0.963299	0.945099	0.879683	0.666827	0.916171	0.85217	0.799853	0.846397	0.908649	0.770257	0.863463	0.862878	0.914818	0.79142	0.868628	0.612045	0.901885	0.684145		0.95356	0.821206		0.0166315	0.0941725
1.91667	0.964054	0.945166	0.957532	0.926134	0.956064	0.966255	0.936996	0.955574	0.973495	0.956103	0.950226		0.972629	0.96922	0.952443	0.949541	0.85839	0.581062	0.938065	0.708654	0.766318		0.919683	0.742752	0.860123	0.874335	0.799724	0.7934	0.80914	0.603605	0.805025	0.696626		0.955429	0.783793		0.0130473	0.10423
2	0.959121	0.942932	0.959451	0.914921	0.956895	0.955682	0.9353	0.960179	0.975066	0.954278	0.953678		0.973708	0.968981	0.965	0.947766	0.925301		0.923412	0.73564			0.891355	0.744982	0.866033	0.87947	0.76207	0.804475	0.74492	0.612539	0.776984	0.725739		0.954864	0.799455		0.0153766	0.0925546
2.08333	0.966771	0.941525	0.957446	0.93217	0.967288	0.969278	0.927689	0.956293	0.972226	0.959101	0.952715	0.928336	0.973246	0.96804	0.964385	0.947946	0.632547	0.741012	0.892573	0.676523	0.73905		0.889695	0.758384	0.758668	0.886953	0.809227	0.828374	0.645814	0.604583	0.778529	0.781821		0.955278	0.761584		0.0155328	0.0924287
2.16667	0.960493	0.949567	0.963953	0.929113	0.964577	0.972686	0.924477	0.956083	0.973054	0.954884	0.946072	0.936184	0.974155	0.960759	0.962482	0.935839	0.698634	0.715025	0.85127	0.938013	0.880282		0.862368	0.838836	0.711814	0.883329	0.798089	0.853995	0.592278	0.653426	0.821132	0.876117		0.954024	0.798307		0.0157374	0.0998157
2.25	0.959291	0.950177	0.968689	0.903406	0.963181	0.971578	0.925381	0.952267	0.977901	0.96086	0.954844	0.905256	0.979173	0.969408	0.963093	0.941126	0.739793	0.802248	0.819084	0.802818	0.909757		0.874017	0.817672	0.785206	0.862896	0.810345	0.905674	0.562721	0.721595	0.829593	0.906589		0.952852	0.810001		0.0232764	0.0888312
2.33333	0.958262	0.948476	0.963196	0.90243	0.965944	0.969285	0.913518	0.959538	0.975803	0.960383	0.951803	0.921065	0.979833	0.968871	0.959046	0.943568	0.681863	0.849233	0.833612	0.799294	0.828922		0.884939	0.855182	0.834708	0.865971	0.810969	0.928993	0.51369	0.692259	0.722918	0.89415		0.952564	0.79978		0.0222619	0.106674
2.41667	0.966351	0.952408	0.965684	0.900181	0.969743	0.970654	0.924616	0.947062	0.969901	0.953288	0.954875	0.953389	0.980585	0.962348	0.960133	0.945928	0.674774		0.86206	0.626206	0.874179		0.88381	0.863377	0.867894	0.853229	0.889543	0.939506	0.696094	0.690318	0.824954	0.859869		0.954822	0.814701		0.0195751	0.0981409
2.5	0.959208	0.955567	0.959048	0.880658	0.972197	0.970395	0.933401	0.957416	0.971746	0.954016	0.939875	0.949795	0.981789	0.962957	0.962206	0.94864	0.667852	0.890561	0.886028	0.760564	0.928701		0.885371	0.869452	0.861378	0.852156	0.883928	0.934388	0.681623	0.69208	0.700913	0.847721		0.953682	0.822848		0.0230204	0.0944203
2.58333	0.959479	0.96031	0.960854	0.876846	0.971015	0.974075	0.933253	0.957129	0.974886	0.960947	0.953099	0.949609	0.980878	0.966865	0.960897	0.956609	0.636685	0.699719	0.893209	0.5562	0.914825		0.844302	0.841684	0.861552	0.855978	0.882124	0.90586	0.767537	0.7684	0.703659	0.828915		0.956047	0.797377		0.0239195	0.106462
2.66667	0.955918	0.962962	0.968308	0.889104	0.974554	0.970373	0.925695	0.963061	0.972032	0.960792	0.956972	0.956643	0.978524	0.97088	0.963771	0.959056	0.671191	0.75478	0.901119	0.596766	0.861736		0.882686	0.866232	0.869889	0.862699	0.867054	0.890966	0.686606	0.86661	0.805816	0.855678		0.95804	0.815989		0.0219201	0.0938775
2.75	0.961642	0.963392	0.959226	0.899069	0.972714	0.966203	0.92205	0.966529	0.967446	0.964152	0.955833	0.959919	0.977803	0.965947	0.965486	0.952174	0.649594	0.771812	0.893889	0.792896	0.88825		0.859275	0.87852	0.874246	0.887736	0.844098	0.816813	0.721775	0.882985	0.775742	0.854871		0.957474	0.826167		0.0197348	0.0714747
2.83333	0.961831	0.959864	0.959522	0.935292	0.977443	0.973864	0.934952	0.962598	0.972022	0.954155	0.954262	0.962853	0.978616	0.969953	0.965811	0.961228	0.609016	0.899554	0.903178	0.651878	0.876538		0.799043	0.903296	0.869177	0.889045	0.668506	0.815299	0.552722	0.877964	0.84731	0.857712		0.961517	0.801349		0.0126716	0.119076
2.91667	0.958726	0.959023	0.960847	0.953411	0.979425	0.972118	0.922213	0.965156	0.976649	0.963529	0.9538	0.963041	0.979483	0.955797	0.965672	0.959964	0.715116	0.714387	0.886973	0.754028	0.804093		0.841899	0.917882	0.879416	0.878078	0.894306	0.864622	0.535295	0.858361	0.889338	0.869352		0.961803	0.82021		0.0135155	0.101943
3	0.962666	0.961339	0.963286	0.944705	0.975326	0.971595	0.942149	0.961281	0.972715	0.959421	0.957295	0.921247	0.975859	0.966489	0.958843	0.960863	0.693844	0.919513	0.850455	0.695056	0.862334		0.850936	0.932865	0.881167	0.865612	0.837029	0.891897	0.492878	0.860053	0.84862	0.873679		0.959692	0.823729		0.013925	0.113776
3.08333	0.95503	0.966436	0.95505	0.958059	0.978115	0.974642	0.95123	0.964195	0.967605	0.961151	0.951136	0.960893	0.979441	0.969811	0.961718	0.961537	0.656773		0.836233	0.760887	0.806365		0.839477	0.919536	0.877787	0.851782	0.849138	0.903873	0.773405	0.876597	0.892215	0.872209		0.963503	0.836877		0.00876795	0.069301
3.16667	0.958781	0.967726	0.963691	0.942576	0.979475	0.972574	0.949902	0.951387	0.966209	0.959461	0.956971	0.963509	0.975347	0.969058	0.968056	0.95524	0.63248	0.909674	0.857214	0.810009	0.772128		0.835309	0.921383	0.86657	0.86007	0.668211	0.903629	0.444441	0.878303	0.89076	0.846026		0.962498	0.806414		0.00985759	0.130565
3.25	0.955973	0.964297	0.959926	0.934959	0.979255	0.971518	0.940825	0.961102	0.966256	0.96238	0.95866	0.969512	0.9774	0.967922	0.964257	0.957096	0.633854	0.905981	0.839529	0.806159	0.729792		0.84462	0.917502	0.859316	0.849263	0.813694	0.872535	0.675327	0.88741	0.926349	0.863584		0.961959	0.828328		0.0115523	0.0860697
3.33333	0.955643	0.962095	0.956707	0.947753	0.948518	0.970684	0.947121	0.960006	0.969225	0.968915	0.957001	0.960688	0.979171	0.970128	0.96879	0.95439	0.585176	0.855053	0.827159	0.925811	0.832513		0.848249	0.930933	0.875537	0.847447	0.67789	0.876982	0.72234	0.887342	0.919363	0.86464		0.961052	0.831762		0.00942065	0.0971088
3.41667	0.933349	0.957349	0.964225	0.950243	0.984356	0.967216	0.952081	0.964217	0.96668	0.963877	0.954879	0.968252	0.977855	0.973619	0.967512	0.951554	0.633556	0.851619	0.821148	0.776181	0.788836		0.855034	0.933082	0.881734	0.856941	0.63413	0.873184	0.550733	0.892138	0.817713	0.851239		0.962329	0.801151		0.012262	0.109734
3.5	0.948095	0.964641	0.967898	0.958721	0.983541	0.971311	0.9496	0.962853	0.969015	0.963501	0.960468	0.966097	0.974648	0.96557	0.963831	0.95189	0.697606	0.893481	0.821351	0.851964	0.77197		0.858509	0.93588	0.864536	0.865579	0.70685	0.837246	0.708187	0.866541	0.850818	0.848762		0.963855	0.825285		0.00910999	0.0716184
3.58333	0.951445	0.966395	0.969001	0.960696	0.982039	0.971407	0.944795	0.951979	0.968166	0.958944	0.95645	0.957909	0.976885	0.967426	0.965564	0.955614	0.74388	0.93275	0.829073	0.86983	0.764919	0.887284	0.85391	0.913935	0.862546	0.851662	0.875433	0.845855	0.906101	0.85506	0.872911	0.859458		0.962795	0.857788		0.00985632	0.0485202
3.66667	0.956864	0.957133	0.96533	0.957783	0.9801	0.968396	0.94109	0.962147	0.973953	0.961484	0.953855	0.954156	0.971055	0.969941	0.96165	0.947371	0.744875	0.773636	0.823772	0.833808	0.760017	0.942864	0.866898	0.914709	0.892207	0.848567	0.894445	0.859125	0.81223	0.838866	0.885198	0.813117		0.961394	0.844021		0.0100301	0.0556454
3.75	0.949527	0.96365	0.967014	0.959153	0.981422	0.973802	0.939196	0.961463	0.969614	0.961152	0.954332	0.956196	0.971842	0.968987	0.963724	0.946979	0.746125	0.791191	0.81634	0.91212	0.728935	0.891317	0.873634	0.913632	0.869524	0.850444	0.819553	0.870013	0.872002	0.851824	0.887491	0.850333		0.961753	0.84653		0.01081	0.0539266
3.83333	0.96045	0.962899	0.970227	0.955894	0.981847	0.975639	0.949828	0.962753	0.963535	0.960199	0.947171		0.968357	0.969283	0.960751	0.950304	0.616915	0.822185	0.821999	0.883225	0.728301	0.852122	0.864042	0.900837	0.862246	0.850756	0.808097	0.857711	0.559693	0.891252	0.928914	0.868546		0.962609	0.819803		0.00959379	0.101493
3.91667	0.958266	0.95699	0.969054	0.958102	0.984373	0.967919	0.9538	0.961387	0.969647	0.962275	0.942329		0.972663	0.967546	0.96701	0.95096	0.632083	0.851305	0.830736	0.785722	0.711203		0.856451	0.910705	0.875676	0.845733	0.787863	0.861979	0.609477	0.883208	0.822455	0.85543		0.962821	0.808002		0.0101208	0.0898213
4	0.957087	0.957769	0.969109	0.956176	0.983825	0.969218	0.956753	0.962104	0.969807	0.958654	0.950176		0.9748	0.968034	0.969963	0.960501	0.721378	0.8474	0.827196	0.86667	0.717039	0.938074	0.852038	0.897889	0.86549	0.847798	0.832135	0.866716	0.706012	0.88432	0.831118	0.84759		0.964265	0.834304		0.00879679	0.0654501
4.08333	0.959501	0.953276	0.970973	0.95353	0.983807	0.96865	0.953903	0.943783	0.970145	0.962939	0.954054	0.929857	0.973338	0.957428	0.964637	0.95693	0.739541	0.884491	0.83701	0.844288	0.85298	0.945478	0.836086	0.900501	0.883601	0.861861	0.822878	0.87113	0.692322	0.904008	0.869384	0.851894		0.959797	0.849841		0.0127012	0.0611397
4.16667	0.958033	0.952983	0.969944	0.953547	0.981646	0.971315	0.958159	0.960461	0.963381	0.9534	0.954958	0.944887	0.967748	0.960828	0.968582	0.950481	0.788974	0.89028	0.821504	0.847129	0.835257		0.844465	0.919791	0.892535	0.860359	0.881129	0.877972	0.731077	0.901667	0.885223	0.86717		0.960647	0.856302		0.00938406	0.0483333
4.25	0.958551	0.960776	0.970842	0.95703	0.981438	0.975897	0.960804	0.962033	0.971245	0.95027	0.953237	0.958728	0.974068	0.964145	0.972608	0.948673	0.785564	0.902645	0.816277	0.81847	0.846853	0.942485	0.84164	0.868662	0.873712	0.861214	0.90482	0.877361	0.822589	0.869685	0.89322	0.871307		0.963772	0.862282		0.00962424	0.0396028
4.33333	0.96383	0.959779	0.969377	0.958418	0.98255	0.973427	0.956832	0.963863	0.966319	0.958573	0.956977	0.960916	0.974243	0.968735	0.970055	0.952345	0.863151	0.819121	0.810414	0.828316	0.849557	0.942471	0.863628	0.917439	0.870235	0.871194	0.710053	0.874285	0.865805	0.875197	0.911605	0.870831		0.964765	0.858956		0.00794325	0.0524801
4.41667	0.948265	0.962802	0.97102	0.950424	0.983077	0.969998	0.95926	0.961058	0.96388	0.960531	0.951289	0.966195	0.974199	0.965834	0.969008	0.954174	0.768813	0.906779	0.808939	0.798844	0.858099	0.83644	0.911605	0.89492	0.872892	0.867729	0.732389	0.874598	0.911359	0.89355	0.881699	0.854544		0.963188	0.854575		0.0093472	0.0527942
4.5	0.960576	0.963456	0.970531	0.953632	0.978548	0.962505	0.962263	0.963537	0.963665	0.961853	0.94782	0.969738	0.978533	0.963243	0.967859	0.944298	0.844148	0.724239	0.826205	0.75562	0.723362	0.926672	0.916964	0.920273	0.8193	0.864133	0.776868	0.87847	0.887551	0.900297	0.885929	0.867865		0.963254	0.844869		0.00925435	0.0678684
4.58333	0.953317	0.97127	0.977377	0.949883	0.978767	0.968697	0.958897	0.965093	0.961813	0.958268	0.941193	0.966316	0.973463	0.963826	0.965534	0.948472	0.842916	0.828369	0.805995	0.815274	0.6855	0.797204	0.93316	0.917492	0.824935	0.874139	0.768721	0.878062	0.890003	0.89221	0.807966	0.858835		0.962637	0.838799		0.01058	0.0615375
4.66667	0.951295	0.96302	0.973983	0.94909	0.97798	0.968484	0.962367	0.964805	0.963484	0.960151	0.945586	0.947581	0.976911	0.965557	0.966123	0.934614	0.841344	0.841802	0.807734	0.821445	0.703201	0.773144	0.939131	0.899762	0.839916	0.879138	0.769194	0.869798	0.876898	0.882057	0.86612	0.880232		0.960689	0.843182		0.0120796	0.0581234
4.75	0.953223	0.96395	0.973499	0.955252	0.977769	0.969369	0.964308	0.959166	0.959495	0.962402	0.944766	0.935005	0.972163	0.962985	0.966462	0.939606	0.829929	0.830482	0.817014	0.843503	0.7634	0.891215	0.936567	0.914846	0.850135	0.872812	0.754128	0.855109	0.915171	0.873478	0.774439	0.863839		0.959964	0.849129		0.0120178	0.0536883
4.83333	0.95319	0.961151	0.973624	0.951647	0.979104	0.96945	0.967463	0.960574	0.963074	0.951745	0.937049	0.943849	0.967986	0.963493	0.967848	0.945715	0.875997	0.855417	0.824572	0.854491	0.852047	0.76291	0.947851	0.922566	0.833703	0.86743	0.823157	0.850039	0.917399	0.916436	0.818299	0.822862		0.95981	0.859074		0.0116035	0.0479388
4.91667	0.949335	0.957932	0.975633	0.952763	0.980945	0.96619	0.966561	0.960072	0.974633	0.951987	0.94144	0.956172	0.973624	0.963788	0.969566	0.945586	0.870576	0.8592	0.80019	0.849679	0.909285	0.747561	0.929391	0.903217	0.832931	0.859213	0.833737	0.84748	0.853268	0.86981	0.866378	0.846295		0.961639	0.854888		0.0116291	0.0424911
5	0.952223	0.960325	0.978613	0.952423	0.979887	0.969836	0.970631	0.958173	0.962736	0.953492	0.944666	0.957113	0.975443	0.961833	0.964475	0.942351	0.85315	0.775065	0.810762	0.828408	0.883979	0.674204	0.926765	0.913955	0.822706	0.857671	0.802607	0.853275	0.865256	0.86719	0.861816	0.830702		0.961514	0.839219		0.0112636	0.0588299
5.08333	0.945977	0.957613	0.977732	0.950856	0.978809	0.969993	0.967249	0.958919	0.963324	0.957465	0.947129	0.961724	0.971193	0.96602	0.969386	0.942575	0.859067	0.70117	0.801402	0.833926	0.882785	0.755169	0.908093	0.917875	0.822752	0.868273	0.864015	0.875169	0.802783	0.900697	0.829377	0.847701		0.961623	0.841891		0.0109695	0.057147
5.16667	0.956073	0.954939	0.974328	0.956845	0.979503	0.969903	0.960537	0.961854	0.969333	0.957989	0.950104	0.960151	0.971126	0.966081	0.964368	0.944143	0.837627	0.733286	0.81144	0.804101	0.893517	0.830329	0.914539	0.908435	0.832766	0.889903	0.886298	0.846163	0.871152	0.909589	0.879878	0.845766		0.96233	0.855924		0.00920864	0.0481652
5.25	0.952383	0.950422	0.976257	0.962735	0.976991	0.965998	0.967535	0.964386	0.970978	0.961009	0.941921	0.958776	0.968308	0.965858	0.969779	0.943239	0.825791	0.794434	0.80128	0.812826	0.862246	0.845498	0.910223	0.906448	0.844205	0.884221	0.762171	0.851609	0.870093	0.911808	0.897728	0.818248		0.962286	0.849927		0.0105464	0.045346
5.33333	0.958144	0.953337	0.978293	0.959027	0.97585	0.96888	0.96868	0.962593	0.972829	0.961627	0.941017	0.957635	0.966385	0.965906	0.96638	0.945765	0.859974	0.829932	0.795063	0.823117	0.92941	0.825179	0.900108	0.923561	0.827309	0.889371	0.790484	0.84021	0.816784	0.902001	0.895671	0.849588		0.962647	0.85611		0.0101181	0.0447855
5.41667	0.951831	0.948677	0.978073	0.965247	0.975473	0.968495	0.97201	0.966593	0.961888	0.957943	0.942683	0.962788	0.960928	0.971858	0.964134	0.935782	0.85042	0.837824	0.810231	0.821226	0.905453	0.798385	0.901451	0.907113	0.831856	0.864077	0.783349	0.830867	0.832621	0.794188	0.826035	0.860167		0.961525	0.840954		0.0117522	0.038581
5.5	0.951724	0.954789	0.981546	0.967064	0.976291	0.969919	0.969457	0.96596	0.962399	0.961719	0.93944	0.959557	0.957575	0.967399	0.97186	0.93362	0.86849	0.822702	0.799227	0.833726	0.896018	0.811351	0.882677	0.879488	0.822461	0.871041	0.815832	0.83949	0.868093	0.891811	0.846129	0.86856		0.961895	0.851069		0.0125695	0.0309562
5.58333	0.950014	0.956445	0.981624	0.966234	0.976465	0.966469	0.973907	0.971066	0.955592	0.966262	0.939725	0.956567	0.954682	0.967146	0.973258	0.942114	0.879267	0.814538	0.786073	0.85542	0.93404	0.885712	0.884484	0.876467	0.835324	0.756773	0.828376	0.850041	0.802933	0.896933	0.874535	0.86087		0.962348	0.851362		0.0121544	0.045417
5.66667	0.953548	0.959842	0.982185	0.968409	0.976383	0.965523	0.970047	0.972272	0.960821	0.961854	0.934726	0.945795	0.960181	0.96316	0.969815	0.930738	0.873571	0.837167	0.777061	0.846809	0.874772	0.841465	0.884569	0.870222	0.827902	0.767106	0.774719	0.837334	0.82799	0.895959	0.868834	0.850269		0.960956	0.840984		0.0140182	0.0393102
5.75	0.949779	0.96354	0.98005	0.969909	0.974309	0.966046	0.966878	0.972459	0.960146	0.962431	0.929137	0.954255	0.960297	0.96572	0.969288	0.939947	0.896719	0.845846	0.780591	0.825072	0.93008	0.856252	0.861119	0.881608	0.838855	0.825777	0.774021	0.832171	0.856912	0.886548	0.880935	0.838111		0.961512	0.850664		0.0130054	0.0404062
5.83333	0.952862	0.962242	0.980704	0.976944	0.972574	0.960778	0.967846	0.968312	0.967762	0.955497	0.937953	0.954553	0.962117	0.966319	0.976004	0.950465	0.869604	0.847624	0.803282	0.83097	0.927181	0.851073	0.855277	0.867626	0.824847	0.840633	0.827764	0.839656	0.843989	0.880657	0.893707	0.828532		0.963308	0.852026		0.0111765	0.0303695
5.91667	0.952225	0.957821	0.98212	0.974026	0.973194	0.961867	0.963496	0.970788	0.970797	0.954661	0.933309	0.961944	0.955941	0.966566	0.975304	0.940291	0.889143	0.841243	0.792405	0.845401	0.920451	0.833291	0.882559	0.885681	0.82916	0.835016	0.799036	0.826952	0.83709	0.877498	0.899093	0.846711		0.962147	0.852546		0.0129799	0.036102
6	0.943486	0.961995	0.979082	0.977272	0.971547	0.962699	0.966193	0.970881	0.966931	0.95392	0.925056	0.949044	0.951297	0.964315	0.973825	0.930574	0.900243	0.828652	0.792129	0.852428	0.924566	0.834395	0.800695	0.886563	0.818009	0.836398	0.870953	0.829641	0.741227	0.904272	0.906509	0.836719		0.959257	0.847712		0.0159273	0.0490111
6.08333	0.938874	0.967832	0.980641	0.97629	0.9104	0.967706	0.967756	0.964674	0.966778	0.950665	0.921193	0.946325	0.956424	0.96089	0.974004	0.933601	0.880626	0.852061	0.809154	0.841803	0.935666	0.849886	0.876783	0.873132	0.827165	0.884618	0.854482	0.857594	0.805429	0.890556	0.90035	0.840663		0.955253	0.861248		0.0202859	0.0339567
6.16667	0.93182	0.968266	0.979555	0.976995	0.965029	0.970885	0.965486	0.967207	0.96851		0.91369	0.941681	0.95124	0.958249	0.976147	0.916428	0.873011	0.886906	0.812624	0.877197	0.91552	0.820173	0.849434	0.879913	0.857772	0.880592	0.819545	0.865541	0.826749	0.885376	0.902539	0.842708		0.956746	0.862225		0.021368	0.0310757
6.25	0.946843	0.966592	0.97727	0.977341	0.96038	0.969078	0.969045	0.966655	0.970677	0.958975	0.917914	0.94874	0.95362	0.960243	0.97434	0.918578	0.869863	0.873824	0.815838	0.866284	0.918812	0.82376	0.830405	0.869425	0.839822	0.889014	0.838321	0.874397	0.812797	0.889249	0.895244	0.833064		0.958518	0.858757		0.0181921	0.0315889
6.33333	0.940432	0.96627	0.980197	0.977188	0.957958	0.969832	0.967524	0.962602	0.968514	0.959574	0.915773	0.947298	0.949582	0.950148	0.97272	0.920222	0.849015	0.853301	0.792574	0.845615	0.889594	0.835927	0.779941	0.871872	0.845177	0.886338	0.884413	0.861837	0.813476	0.881537	0.895967	0.841971		0.956615	0.851785		0.0187014	0.0342582
6.41667	0.935156	0.972343	0.977263	0.979979	0.958472	0.966853	0.962367	0.965916	0.961355	0.950353	0.910882	0.940966	0.954206	0.954237	0.974341	0.906547	0.8815	0.870285	0.827096	0.855935	0.915087	0.840695	0.779114	0.865314	0.866528	0.88455	0.894531	0.880061	0.810861	0.895628	0.880465	0.840627		0.954452	0.861767		0.0217005	0.0349414
6.5	0.937973	0.963662	0.980188	0.9786	0.955903	0.969258	0.965076	0.968187	0.964021	0.961507	0.911753	0.937947	0.943169	0.946288	0.971792	0.911661	0.894449	0.870548	0.808235	0.855823	0.71621	0.830258	0.755169	0.86312	0.866974	0.892059	0.870347	0.862835	0.812375	0.895125	0.852237	0.834768		0.954187	0.842533		0.0211128	0.0497081
6.58333	0.924239	0.958279	0.978213	0.977496	0.955764	0.948862	0.964746	0.967026	0.965909	0.946575	0.911964	0.930586	0.938929	0.951634	0.974551	0.924119	0.903127	0.863288	0.790538	0.849648	0.714733	0.834616	0.830266	0.856669	0.884523	0.833364	0.858044	0.884666	0.802584	0.895388	0.86752	0.813665		0.951181	0.842665		0.0204776	0.0471256
6.66667	0.922879	0.959075	0.978291	0.975845	0.957352	0.972827	0.968718	0.969521	0.962228	0.960326	0.903713	0.930167	0.928084	0.95061	0.971438	0.921872	0.895093	0.849723	0.804978	0.789315	0.734084	0.831157	0.784312	0.840788	0.889207	0.711853	0.844374	0.874113	0.810887	0.878563	0.854407	0.828029		0.952059	0.826305		0.0231638	0.052303
6.75	0.913003	0.95246	0.978329	0.974594	0.954984	0.972151	0.96809	0.965953	0.968353	0.942099	0.89681	0.942091	0.926303	0.949462	0.97008	0.929498	0.912123	0.847336	0.790768	0.848788	0.664271	0.822284	0.859604	0.849843	0.867618	0.803571	0.824197	0.867495	0.820314	0.88948	0.831627	0.803988		0.950266	0.831457		0.0238812	0.0551137
6.83333	0.895696	0.955704	0.981133	0.976591	0.957503	0.972034	0.962265	0.967252	0.967819	0.949079	0.892606	0.96099	0.92621	0.94678	0.969938	0.934885	0.895342	0.873968	0.807114	0.888491	0.679177	0.840142	0.744939	0.871624	0.843795	0.799622	0.857719	0.885824	0.815475	0.895857	0.84488	0.812391		0.95103	0.834772		0.0265408	0.0586964
6.91667	0.894305	0.954576	0.97476	0.973323	0.953208	0.972293	0.962462	0.966654	0.969999	0.95259	0.882858	0.967198	0.928414	0.944604	0.973105	0.927824	0.896207	0.87314	0.815054	0.855887	0.691629	0.901427	0.774712	0.852861	0.880906	0.810886	0.817224	0.891038	0.838471	0.88377	0.849638	0.806787		0.949886	0.839977		0.0282262	0.0542255
7	0.896662	0.945874	0.976795	0.975522	0.952812	0.965654	0.966694	0.966395	0.958956	0.958468	0.88581	0.963986	0.936647	0.94528	0.970995	0.917631	0.916456	0.879971	0.80113	0.845324	0.708105	0.868059	0.817963	0.766473	0.873162	0.841782	0.819035	0.773476	0.851433	0.874829	0.827363	0.800851		0.949011	0.829088		0.0272924	0.0517409
7.08333	0.889742	0.940067	0.976013	0.971541	0.951675	0.954842	0.966271	0.968422	0.97301	0.961824	0.887707	0.968374	0.935539	0.942349	0.970571	0.917745	0.910662	0.872458	0.806284	0.82296	0.753925	0.846249	0.760432	0.839571	0.85319	0.850506	0.856844	0.838892	0.838508	0.875793	0.835599	0.805036		0.948481	0.835432		0.0283811	0.0400113
7.16667	0.898939	0.944682	0.977977	0.975463	0.946051	0.959787	0.962173	0.96798	0.975416	0.957833	0.875258	0.969351	0.936783	0.940319	0.973511	0.930648	0.908528	0.855977	0.819172	0.832627	0.773549	0.87511	0.842689	0.863154	0.863391	0.849267	0.823899	0.830427	0.855476	0.85862	0.845013	0.79749		0.949511	0.843399		0.0288784	0.0314629
7.25	0.894297	0.941778	0.977117	0.976237	0.947824	0.95662	0.960846	0.970949	0.976009	0.955961	0.875827	0.967168	0.934362	0.942443	0.970004	0.930603	0.919444	0.846551	0.825824	0.860436	0.79815	0.843203	0.829626	0.838226	0.857701	0.81167	0.85631	0.806383	0.854159	0.860043	0.84659	0.792915		0.948628	0.840452		0.029161	0.030786
7.33333	0.889162	0.943181	0.977888	0.97371	0.949629	0.953102	0.963944	0.973688	0.974739	0.956397	0.855607	0.964328	0.929556	0.938549	0.96956	0.943881	0.900611	0.838874	0.801358	0.870835	0.80309	0.834667	0.826323	0.844566	0.856268	0.805183	0.856383	0.799383	0.824297	0.867178	0.855214	0.800308		0.947308	0.836534		0.0331405	0.0302353
7.41667	0.879547	0.944795	0.975059	0.974299	0.950955	0.955573	0.958324	0.971439	0.978506	0.953274	0.863614	0.962303	0.926962	0.934997	0.969077	0.937438	0.889831	0.812114	0.80115	0.872162	0.801639	0.827049	0.824003	0.834415	0.849017	0.759874	0.827735	0.808	0.82772	0.864474	0.877553	0.798522		0.94601	0.829704		0.0328939	0.0342452
7.5	0.893922	0.942117	0.97291	0.975738	0.953444	0.962729	0.963992	0.968382	0.976623	0.954538	0.87429	0.959695	0.919625	0.93951	0.96983	0.939616	0.881066	0.809883	0.797617	0.835294	0.814206	0.823395	0.846484	0.81555	0.853983	0.769643	0.865193	0.80533	0.81513	0.857652	0.878793	0.81816		0.947935	0.830461		0.0295777	0.0310175
7.58333	0.8787	0.941869	0.970959	0.971327	0.947636	0.956284	0.962898	0.964631	0.973668	0.953971	0.875412	0.95823	0.930249	0.937263	0.972893	0.91793	0.881644	0.808768	0.825122	0.858944	0.797641	0.830102	0.842341	0.808848	0.854356	0.714657	0.862565	0.808169	0.817807	0.863096	0.879467	0.81471		0.94462	0.829265		0.0308958	0.0408058
7.66667	0.873324	0.939507	0.973432	0.970855	0.948128	0.955892	0.961195	0.965315	0.977681	0.953362	0.881828	0.960435	0.925823	0.922837	0.971451	0.941585	0.88825	0.81521	0.828123	0.850747	0.814118	0.815457	0.853952	0.798398	0.849039	0.732429	0.875359	0.824265	0.797549	0.879607	0.887621	0.790397		0.945166	0.831283		0.0309673	0.041977
7.75	0.863987	0.925258	0.971493	0.969703	0.945376	0.962151	0.961383	0.961788	0.975417	0.957143	0.880927	0.957065	0.924455	0.932198	0.974205	0.946175	0.880078	0.81859	0.823888	0.846824	0.81584	0.809739	0.841966	0.829942	0.836211	0.740443	0.874992	0.81251	0.825744	0.866819	0.885164	0.775943		0.944295	0.830293		0.0325222	0.037806
7.83333	0.883032	0.917254	0.971139	0.968813	0.946479	0.960901	0.958377	0.965141	0.974117	0.95236	0.882331	0.957819	0.906472	0.931974	0.973156	0.937655	0.853096	0.817508	0.814326	0.861485	0.809616	0.808523	0.839289	0.819924	0.856002	0.714972	0.888919	0.825459	0.794609	0.858663	0.877463	0.809347		0.942939	0.828075		0.030688	0.040894
7.91667	0.875539	0.936172	0.972776	0.967899	0.949496	0.965106	0.959413	0.961621	0.968589	0.951393	0.897384	0.956254	0.93523	0.936024	0.97143	0.92465	0.883459	0.803018	0.80043	0.81452	0.782431	0.809528	0.926956	0.867239	0.897255	0.725434	0.878977	0.817522	0.818365	0.851795	0.869224	0.788499		0.945561	0.833416		0.0275463	0.0515528
8	0.863905	0.922542	0.975583	0.965616	0.947947	0.967903	0.953956	0.959156	0.967229	0.950446	0.898021	0.955428	0.91192	0.931213	0.968424	0.939242	0.888308	0.818342	0.790169	0.809834	0.804454	0.808722	0.925234	0.849225	0.885041	0.725531	0.877132	0.769098	0.831912	0.852492	0.848925	0.79878		0.942408	0.8302		0.0303899	0.0501922

## Sheet: BipolarSpindle
	Control	Reversine
Bipolar	16	5
Delayed	9	0
Irregular	1	21
