# Supplementary material for: MPS1 promotes timely spindle bipolarization to prevent kinetochore-microtubule attachment errors in oocytes
Source: EMBO J. 2025 Jun 4;44(13):3794–823. doi: 10.1038/s44318-025-00461-w (PMC12214816; doi:10.1038/s44318-025-00461-w)
Supplement: Supplementary file 8 — Source data Fig. 2 [file 44318_2025_461_MOESM8_ESM.zip › Figure2/Fig2F/Numerical_data/2F.xlsx]

## Sheet: NormalizedRelativeIntensity
Control	Reversine
0.764652	0.620746
0.658482	0.427569
0.85012	0.342042
0.740894	0.400739
0.890795	0.485807
0.789347	0.358986
0.789101	0.253429
0.916146	0.192216
0.793408	0.361804
0.835525	0.346192
0.97273	0.383529
0.80013	0.337923
0.891662	0.498983
0.730942	0.359214
0.896438	0.41048
0.68535	0.346444
0.681395	0.489022
1.03961	0.385173
1.06315	0.338313
0.931702	0.25063
0.848059	0.214992
1.02296	0.425705
0.891681	0.227667
0.809038	0.287897
0.736937	0.31049
0.794294	0.352732
0.699515	0.558195
0.877749	0.281987
0.632665	0.2786
0.908785	0.102821
0.864439	0.35036
0.783944	0.444206
0.983281	0.329733
0.685298	0.172274
0.713553	0.299939
0.697557	0.2045
0.69096	0.230759
1.05756	0.204678
1.08866	0.114604
0.761017	0.245268
1.30941	0.364899
1.28019	0.344045
1.26268	0.339208
1.35629	0.332733
1.18146	0.341241
1.17647	0.400438
1.78615	0.269413
1.61772	0.272595
1.18312	0.30144
1.60153	0.245291
1.2751	0.346709
1.11101	0.285694
1.36596	0.265049
1.78994	0.215561
1.49668	0.350816
1.06664	0.312985
1.24057	0.341974
1.29421	0.286388
1.34203	0.189011
1.06067	0.275771
1.32812	0.291881
1.113	0.27438
1.66463	0.348585
1.09466	0.400815
1.34613	0.344055
1.08929	0.302025
0.973735	0.314888
0.886812	0.244046
1.36697	0.205354
1.02127	0.29527
0.878901	0.252544
1.07503	0.238136
1.35902	0.237576
1.26827	0.292776
1.31986	0.200973
1.11653	0.269478
0.851007	0.267575
0.987728	0.261699
1.21126	0.364221
1.3781	0.338333
1.21401	0.2838
1.02017	0.49089
0.802311	0.418657
1.11384	0.325771
0.986197	0.424786
0.754543	0.388877
1.20922	0.505851
0.96624	0.382508
0.846223	0.352641
0.864875	0.366265
0.83958	0.31671
0.84653	0.436112
0.63724	0.465314
0.798035	0.43353
0.900792	0.298228
0.707417	0.312487
0.823952	0.352558
0.905147	0.358227
0.925543	0.439004
0.869534	0.505161
0.927195	0.378166
0.892812	0.533045
0.85695	0.399937
0.741834	0.360003
1.00569	0.353767
0.932788	0.380519
1.03055	0.187621
0.871664	0.811435
0.954732	0.643635
0.697377	0.374948
0.867538	0.354322
0.998291	0.426017
0.856447	0.349453
0.867496	0.413397
0.673819	0.388999
0.796	0.411637
0.892184	0.439916
0.783396	0.291515
1.05371	0.283384
0.778653	0.283781
1.05474	0.407837
1.05223	0.338369
1.05345	0.480539
1.02822	0.338352
1.12599	0.486618
0.983365	0.465181
1.33228	0.502569
1.13415	0.372388
1.06338	0.525364
1.09724	0.341555
1.04798	0.401422
0.857815	0.356147
1.23072	0.34398
1.1058	0.316056
1.00686	0.300811
1.02473	0.364195
1.36878	0.311062
0.880198	0.337459
2.06596	0.3297
1.1975	0.249754
1.08066	0.285104
0.738129	0.304011
0.775167	0.449257
0.904008	0.471271
0.848077	0.202026
0.928888	0.317521
0.856734	0.313598
1.01942	0.360626
0.914247	0.47755
1.13336	0.424659
1.07245	0.487958
1.29455	0.303858
0.922083	0.402125
1.03964	0.383758
1.08639	0.292269
0.864103	0.458546
0.891496	0.320411
0.801535	0.308768
1.63473	0.318722
0.969335	0.185504
1.46639	0.621476
1.39398	0.549792
1.06717	0.369468
0.745354	0.473484
1.04855	0.379215
1.30662	0.536944
1.01542	0.384132
1.22302	0.421036
0.747263	0.37407
0.943776	0.33919
0.878936	0.377697
0.871543	0.496697
0.867847	0.323725
0.829551	0.270874
0.892379	0.316608
0.943196	0.29429
0.922752	0.442527
1.20155	0.410209
1.24941	0.38807
1.11255	0.359376
0.691341	0.254023
1.02808	0.219473
0.962961	0.346486
1.0179	0.350324
0.974109	0.47454
0.993068	0.336538
1.14084	0.397297
0.81885	0.437165
0.765924	0.342551
0.808513	0.240443
0.82828	0.268621
1.07866	0.307684
0.917878	0.443653
1.04577	0.321059
0.799089	0.395909
0.944287	0.336315
0.588171	0.282698
0.823016	0.327269
0.747547	0.404986
0.903879	0.318124
