# Supplementary material for: MPS1 promotes timely spindle bipolarization to prevent kinetochore-microtubule attachment errors in oocytes
Source: EMBO J. 2025 Jun 4;44(13):3794–823. doi: 10.1038/s44318-025-00461-w (PMC12214816; doi:10.1038/s44318-025-00461-w)
Supplement: Supplementary file 8 — Source data Fig. 2 [file 44318_2025_461_MOESM8_ESM.zip › Figure2/Fig2G/Numerical_data/2G.xlsx]

## Sheet: NormalizedRelativeIntensity
2h	4h	6h
1.1609	1.57027	1.09651
1.15572	1.45803	0.919038
0.994506	1.59086	1.04593
1.87326	1.16483	0.84321
1.88569	1.18772	0.765041
1.18	0.903013	0.601524
1.30377	1.26504	0.701129
1.35723	1.22728	0.759276
1.42286	0.999194	1.07722
1.18033	1.23442	0.904928
1.29139	1.90112	0.704422
1.35827	1.3032	1.07827
1.04457	0.986521	0.94927
1.15118	1.11657	0.996278
1.23847	1.13945	0.895185
0.80444	1.89945	0.908504
0.999438	1.31344	0.854278
1.21024	1.07814	1.05865
1.4328	1.25855	0.904984
1.39251	1.3831	0.780611
1.11993	1.0996	0.82192
0.888563	0.936984	0.739838
0.737031	1.34087	0.567884
1.63556	1.48871	1.13948
0.925089	0.831345	0.919408
1.30479	1.85853	0.885435
1.28665	1.24445	0.81795
1.45601	1.12126	0.529553
0.750885	1.16671	1.03165
1.26745	1.13386	0.728196
0.997412	1.07495	1.0826
1.10961	1.07223	0.903912
1.15706	1.31438	0.86159
1.15138	1.28093	1.09122
1.0707	1.63395	0.920286
0.790547	1.0567	0.853331
1.02841	1.20417	0.633732
1.5623	1.26392	0.692387
1.21137	0.968432	0.830629
0.992246	1.20271	1.20459
0.939984	1.69968	0.795865
1.29781	1.44276	0.740302
1.32422	1.32161	0.656738
1.03878	0.948772	0.461996
0.975691	1.17377	0.604523
1.24294	0.987053	1.21973
1.07915	0.912924	0.971369
1.16304	1.0112	0.757285
1.18704	0.696667	0.432789
0.932668	1.37715	0.604712
1.16696	1.38415	0.619087
1.49778	1.16305	0.541867
1.08326	1.19868	0.560301
1.11599	1.29289	0.604077
1.29107	1.47892	0.693892
1.20077	1.31199	0.639498
0.938153	1.25501	0.877022
1.15855	0.955151	0.754559
1.11988	1.26642	0.647636
1.4303	1.38688	0.522544
1.01553	0.988336	0.851207
1.09109	1.23695	0.697274
1.26893	0.91816	0.633419
0.946565	0.907633	0.445741
1.14637	1.21997	0.617609
1.03343	1.27082	0.907439
1.70556	1.24397	0.838037
1.0032	1.02982	0.636554
0.890378	0.928307	0.492305
1.30219	1.24722	0.682251
1.11224	1.13864	0.770876
1.46504	1.16563	0.646786
1.40303	1.13402	0.735559
1.34116	0.942594	0.753939
0.953653	1.1576	0.859743
1.11343	0.985332	0.484422
1.05067	1.05726	0.549922
1.15909	1.21619	0.851646
1.0238	0.762421	0.8782
1.07274	0.858841	0.740371
0.978805	1.18588	0.950229
0.845329	1.15787	0.900027
0.89482	1.32675	0.747516
0.925132	1.80353	0.824969
0.849898	1.10957	0.757012
0.880918	0.645421	0.679671
0.577468	1.34074	0.595625
1.07946	1.4014	1.01239
0.968281	1.40359	0.895677
1.10306	1.17808	0.78397
1.13301	1.46069	0.844607
0.896077	0.825279	0.754489
1.28205	1.07978	0.750719
1.35088	1.32864	0.786975
0.994935	0.775546	0.606657
0.944161	1.70352	1.33967
0.9173	0.970421	0.791143
0.887246	0.932827	0.646941
0.881246	0.760874	0.590023
0.889862	1.22692	0.942993
0.783148	0.791032	0.869321
1.0733	1.09563	0.816038
0.984593	1.31095	0.939705
0.999215	1.00956	0.625136
0.944889	0.807475	0.749793
0.986132	0.969308	0.620098
1.00595	1.03227	0.663944
0.866311	1.09942	0.807368
0.761802	1.19839	0.720868
0.821203	1.24459	0.953427
0.789151	0.986658	0.653182
1.08011	1.155	0.753955
0.889923	1.10326	0.568488
0.823294	1.40257	0.868871
0.892148	1.01945	0.798272
0.980085	1.14614	0.792966
1.51973	1.07122	0.588656
0.928206	1.49586	0.574459
0.680705	1.4971	0.701638
1.0123	1.04561	0.619274
1.07375	1.14297	0.595932
0.683024	0.90272	0.635906
0.842466	0.591253	0.662566
0.788854	0.961098	0.398137
0.772852	1.10591	0.54837
0.979117	0.971882	0.595263
0.940923	1.12062	0.704132
0.835583	0.978932	0.388928
1.18074	0.809242	0.650925
0.51558	0.886992	0.511446
0.974763	0.849951	0.480953
0.741019	0.976797	0.558312
0.932656	0.767751	0.441754
1.17663	0.899499	0.981177
1.08034	0.817603	0.384386
0.708716	1.01348	0.293138
1.00742	0.901774	0.719839
1.28017	1.05165	0.446226
0.672045	1.33073	0.65595
0.846322	1.40631	0.606255
0.688103	0.942092	1.02688
0.91639	1.37453	0.63234
0.738504	0.900889	0.354784
0.88646	1.14466	0.381033
0.96448	0.994008	0.384551
0.928875	0.946651	0.494186
0.931058	0.702753	0.455834
0.982272	1.08338	0.545299
0.758448	1.50372	0.488765
0.921922	0.728671	0.562412
0.81003	1.57524	0.410781
0.682927	0.999879	0.441882
0.778452	0.67627	0.745847
0.882329	1.02344	0.633242
0.856926	0.570067	0.590479
0.672976	0.969744	0.551104
0.801317	0.813248	0.538581
0.702993	1.09392	0.360873
1.01412	1.16063	0.562456
1.12655	0.805508	0.645732
0.79735	0.556477	0.542072
0.837294	0.493554	0.521016
0.795443	0.691231	0.552754
0.789391	0.681652	0.66597
0.729324	0.656711	0.631969
0.869316	0.770872	0.727758
0.855512	0.678988	0.628536
1.09107	0.644007	0.47145
1.29272	0.504733	0.655319
1.24273	0.761779	0.470481
0.794124	0.734987	0.611656
0.869063	0.653648	0.626067
0.580016	0.475502	0.662798
0.658098	0.415855	0.673081
0.7766	0.486149	0.623422
0.692801	0.591005	0.808126
0.84555	0.462378	0.686284
0.860012	0.736806	0.927949
0.794424	0.587079	0.77733
0.65684	0.67173	0.46253
0.946405	0.655214	0.627338
0.906057	0.583993	0.750985
0.774892	0.597251	0.591869
0.552596	0.660936	0.709587
0.983382	0.770909	0.654569
0.78287	0.613803	0.47966
0.789472	0.631488	0.318941
1.52821	0.437554	0.889552
0.636425	0.659684	0.660161
0.666583	0.461647	0.513094
0.574385	1.30729	0.75521
0.843159	0.465646	0.800706
0.841312	0.42587	0.791316
0.852186	0.528592	0.583719
0.605741	0.440926	0.603294
0.484195	0.589026	0.673431
0.668651	0.648792	0.558214
0.863927	0.542903	0.54664
0.815756	0.670544	0.690714
0.713173		0.606683
