# Supplementary material for: MPS1 promotes timely spindle bipolarization to prevent kinetochore-microtubule attachment errors in oocytes
Source: EMBO J. 2025 Jun 4;44(13):3794–823. doi: 10.1038/s44318-025-00461-w (PMC12214816; doi:10.1038/s44318-025-00461-w)
Supplement: Supplementary file 8 — Source data Fig. 2 [file 44318_2025_461_MOESM8_ESM.zip › Figure2/Fig2H/Numerical_data/2H.xlsx]

## Sheet: AspectRatio
Time after NEBD (h)	WTWT_01	WTWT_02	WTWT_03	WTWT_04	WTWT_05	WTWT_06	WTWT_07	WTWT_08	WTWT_09	WTWT_10	10A11A_01	10A11A_02	10A11A_03	10A11A_04	10A11A_05	10A11A_06	10A11A_07	10A11A_08	10A11A_09	10A11A_10	10A11A_11	10A11A_12	Mean	WTWT	10A11A	SD	WTWT	10A11A
2	1.287	1.16685	1.2148	1.20473	1.15961	1.16303	1.2473	1.09524	1.13581	1.17301	1.14872	1.21809	1.20605	1.21829	1.20835		1.19262	1.17134	1.13584	1.16378	1.09655	1.21002		1.18474	1.17906		0.055418	0.039599
2.08333	1.25712	1.07827	1.16578	1.20636	1.13886	1.17334	1.22086	1.12677	1.11518	1.17922	1.1875	1.23114	1.21355	1.22329	1.22733	1.17391	1.16171	1.18747	1.17652	1.16591	1.21124	1.20544		1.16618	1.19708		0.0534627	0.0246239
2.16667	1.29291	1.11676	1.14536	1.19687	1.13751	1.11168	1.22564	1.13024	1.11068	1.17786	1.16875	1.18949	1.15815	1.24836	1.26188	1.18733	1.16136	1.17994	1.12127	1.18501	1.15117	1.14297		1.16455	1.17964		0.0593376	0.0406163
2.25	1.30541	1.13494	1.15514	1.18364	1.18199	1.1777	1.16155	1.1636	1.07537	1.16734	1.19225	1.26212	1.22183	1.24129	1.2484		1.19201	1.15659	1.18687	1.17597	1.162	1.20526		1.17067	1.20405		0.0570018	0.0352591
2.33333	1.27972	1.16667	1.16205	1.14353	1.09501	1.18507	1.26775	1.09912	1.1116	1.15906	1.15254	1.18235	1.21877	1.20609	1.21023	1.19984	1.12557	1.2752	1.14607	1.20797	1.19092	1.15842		1.16696	1.1895		0.0638404	0.0401287
2.41667	1.29608	1.12209	1.21705	1.12142	1.149	1.1458	1.23783	1.1599	1.12848	1.14531	1.17423	1.22231	1.19353	1.19707	1.1966	1.20122	1.18757	1.18774	1.17704	1.15699	1.16462	1.24005		1.1723	1.19158		0.0584771	0.0231827
2.5	1.24718	1.10193	1.18372	1.13203	1.17458	1.15567	1.17425	1.12338	1.126	1.17333	1.16679	1.16635	1.22562	1.23875	1.18351	1.22884	1.19489	1.18026	1.13565	1.18513	1.19725	1.21626		1.15921	1.19327		0.0413936	0.0301557
2.58333	1.29679	1.06769	1.16461	1.0992	1.18359	1.18499	1.1653	1.12082	1.09755	1.15122	1.16736	1.18401	1.25284	1.20629	1.19063	1.23992	1.1734	1.18807	1.11692	1.17055	1.18352	1.22516		1.15318	1.19156		0.0642953	0.0363117
2.66667	1.23504	1.11496	1.15459	1.13831	1.1215	1.20969	1.17638	1.08879	1.09741	1.13797	1.17763	1.19312	1.24867	1.21731	1.22119	1.26474	1.14921	1.21043	1.12374	1.17241	1.17082	1.20939		1.14746	1.19656		0.0474699	0.0403609
2.75	1.26595	1.10829	1.16053	1.19048	1.19304	1.16576	1.24794	1.13076	1.11598	1.14067	1.14929	1.21823	1.17003	1.21927	1.21889	1.24776	1.14456	1.28959	1.12624	1.18384	1.16786	1.17849		1.17194	1.19284		0.0531536	0.0471864
2.83333	1.24668	1.1951	1.12414	1.20454	1.16991	1.19085	1.22984	1.1498	1.09724	1.1216	1.15691	1.15482	1.19981	1.1906	1.22436	1.23625	1.20927	1.21747	1.15648	1.18578	1.12882	1.20383		1.17297	1.1887		0.0491903	0.0329321
2.91667	1.27353	1.1604	1.17633	1.2118	1.17939	1.18661	1.28518	1.0757	1.09471	1.10011	1.14062	1.23228	1.18635	1.24498	1.21025	1.23335	1.17373	1.30571	1.11663	1.16964	1.11981	1.18915		1.17438	1.19354		0.0710877	0.0554139
3	1.2736	1.18221	1.17354	1.14508	1.20408	1.16211	1.26083	1.11184	1.11315	1.15243	1.19315	1.18613	1.20223	1.23144	1.16687	1.21178	1.16787	1.24404	1.19463	1.1434	1.15381	1.21743		1.17789	1.19273		0.0550659	0.030861
3.08333	1.23284	1.23516	1.12981	1.18358	1.18888	1.16727	1.24457	1.10848	1.11065	1.15509	1.1434	1.14164	1.20932	1.24639	1.17194	1.23441	1.21055	1.25442	1.1645	1.18491	1.15952	1.20016		1.17563	1.19343		0.0506985	0.038731
3.16667	1.22763	1.14817	1.14587	1.10009	1.1623	1.17599	1.27313	1.11888	1.12967	1.12676	1.2424	1.16438	1.17798	1.16334	1.15019	1.21268	1.1497	1.20558	1.17353	1.21599	1.1344	1.19953		1.16085	1.18248		0.0529895	0.032576
3.25	1.2547	1.16544	1.15343	1.15166	1.11908	1.20406	1.14583	1.1439	1.14114	1.15346	1.20634	1.24268	1.2376	1.12036	1.18543	1.28428	1.21743	1.24743	1.19109	1.20913	1.17876	1.2207		1.16327	1.21177		0.0386971	0.0414145
3.33333	1.19669	1.19852	1.17765	1.12306	1.08269	1.22881	1.17368	1.15445	1.16775	1.09143	1.19489	1.17769	1.17293	1.21525	1.18414	1.20806	1.22355	1.18207	1.19503	1.22285	1.1968	1.16423		1.15947	1.19479		0.04737	0.019523
3.41667	1.22583	1.11722	1.15708	1.157	1.10983	1.18982	1.19919	1.09325	1.15362	1.16345	1.21572	1.24507	1.22451	1.13434	1.14747	1.21538	1.20155	1.16583	1.17743	1.20511	1.14641	1.16172		1.15663	1.18671		0.041525	0.0358131
3.5	1.13061	1.14346	1.18792	1.14095	1.15159	1.24292	1.19252	1.1364	1.13274	1.18944	1.21384	1.12242	1.1898	1.18728	1.22885	1.21916	1.17571	1.2322	1.11187	1.20658	1.1586	1.2011		1.16485	1.18729		0.0368403	0.0391831
3.58333	1.22783	1.1718	1.16901	1.12106	1.124	1.26361	1.17833	1.11029	1.13549	1.17998	1.19934	1.19279	1.17749	1.1227	1.25515	1.20932	1.20673	1.18083	1.1926	1.16549	1.17304	1.19426		1.16814	1.18915		0.048891	0.03114
3.66667	1.21504	1.23694	1.17887	1.12893	1.12971	1.27816	1.18962	1.08953	1.14044	1.10588	1.15781	1.22242	1.14966	1.12399	1.25633	1.17247	1.21294	1.23289	1.14534	1.16122	1.08924	1.21374		1.16931	1.17817		0.0609529	0.0495471
3.75	1.26497	1.26663	1.15755	1.14201	1.12295	1.25664	1.16596	1.10108	1.1439	1.18637	1.17416	1.22256	1.18204	1.15487	1.28353	1.19124	1.18915	1.23133	1.16162	1.19601	1.13921	1.15962		1.18081	1.19045		0.0610667	0.0397826
3.83333	1.19004	1.29843	1.09602	1.12918	1.12206	1.2609	1.28054	1.10345	1.10427	1.1436	1.17224	1.20634	1.13871	1.15889	1.27612	1.25395	1.14975	1.17028	1.16169	1.20253	1.15474	1.2453		1.17285	1.19088		0.0790086	0.0456714
3.91667	1.22313	1.24018	1.11427	1.14253	1.15205	1.28268	1.29803	1.08559	1.14524	1.16475	1.17103	1.23178	1.19348	1.10671	1.22725	1.17921	1.12137	1.21435	1.17025	1.16398	1.20722	1.20629		1.18484	1.18274		0.0719416	0.0391484
4	1.18716	1.30963	1.14547	1.16888	1.16207	1.2853	1.32835	1.15997	1.15939	1.16402	1.20433	1.19858	1.25159	1.19052	1.25109	1.20473	1.13553	1.19157	1.17172	1.21515	1.13836	1.1294		1.20702	1.19021		0.0709991	0.0407827
4.08333	1.20861	1.22196	1.11111	1.15924	1.11818	1.26392	1.29948	1.17545	1.19476	1.20117	1.17677	1.14144	1.26845	1.1974	1.26002	1.23899	1.18941	1.26742	1.10473	1.15019	1.1817	1.18178		1.19539	1.19653		0.0588927	0.0526725
4.16667	1.1529	1.29806	1.1072	1.20825	1.07265	1.29663	1.34401	1.14471	1.1808	1.17618	1.14475	1.22534	1.24251	1.21601	1.26912	1.2399	1.18998	1.20603	1.15929	1.16402	1.18698	1.21457		1.19814	1.20488		0.0886735	0.0373114
4.25	1.192	1.17874	1.09901	1.11637	1.11369	1.26894	1.30031	1.17327	1.17275	1.19468	1.16493	1.19607	1.236	1.25226	1.30117	1.23581	1.27294	1.27635	1.08358	1.1933	1.17796	1.20655		1.18098	1.21641		0.0648437	0.0594183
4.33333	1.18316	1.16873	1.10581	1.23373	1.10702	1.29736	1.33462	1.20061	1.19435	1.18864	1.16336	1.19149	1.24305	1.22383	1.30712	1.19112	1.21105	1.25036	1.14589	1.20909	1.20424	1.2302		1.2014	1.21423		0.0727705	0.0421654
4.41667	1.15294	1.17299	1.14673	1.18645	1.12953	1.29745	1.41673	1.22605	1.14907	1.19339	1.14734	1.17661	1.26894	1.20716	1.30881	1.19304	1.26724	1.28154	1.11854	1.19501	1.20952	1.21711		1.20713	1.2159		0.0883233	0.05656
4.5	1.19795	1.23785	1.11182	1.19516	1.12699	1.26261	1.42811	1.23077	1.15327	1.15983	1.16861	1.20061	1.26211	1.20639	1.28329	1.19107	1.31731	1.27356	1.10473	1.17939	1.21147	1.22472		1.21043	1.21861		0.0907829	0.0581251
4.58333	1.1608	1.23955	1.12095	1.19812	1.12645	1.27906	1.3848	1.2592	1.15896	1.18505	1.10096	1.18816	1.26762	1.24054	1.34142	1.15039	1.33806	1.27442	1.14899	1.14747	1.18555	1.21025		1.2113	1.21615		0.0811742	0.0773253
4.66667	1.15586	1.2569	1.13559	1.20418	1.14973	1.31766	1.32695	1.24699	1.16312	1.21736	1.1587	1.19316	1.17924	1.17806	1.40169	1.11203	1.348	1.26868	1.15172	1.08974	1.14856	1.21933		1.21743	1.20408		0.0688569	0.0929375
4.75	1.20796	1.22041	1.13664	1.22173	1.13778	1.3117	1.34206	1.30611	1.12081	1.19406	1.12901	1.16114	1.1666	1.26764	1.41143	1.13986	1.26688	1.2703	1.17959	1.14969	1.14019	1.15731		1.21993	1.2033		0.0782386	0.0843104
4.83333	1.21685	1.16987	1.11235	1.20163	1.16685	1.33382	1.28763	1.3125	1.18163	1.25436	1.14552	1.11718	1.16526	1.15734	1.42626	1.19503	1.19907	1.18383	1.18013	1.13659	1.18647	1.19497		1.22375	1.19064		0.0713923	0.078571
4.91667	1.18921	1.12362	1.14912	1.20866	1.16725	1.31052	1.26914	1.32213	1.19344	1.23726	1.14255	1.21716	1.14731	1.25266	1.37627	1.17827	1.1864	1.2073	1.09463	1.14307	1.16338	1.18989		1.21704	1.19157		0.066773	0.0712635
5	1.11986	1.1128	1.10685	1.2122	1.14665	1.34856	1.2628	1.35259	1.16799	1.21885	1.17206	1.15664	1.2352	1.21324	1.46021	1.17639	1.12999	1.17658	1.16883	1.1593	1.14438	1.19692		1.20491	1.19914		0.0919732	0.0871338
5.08333	1.20405	1.16606	1.1295	1.22104	1.21691	1.31137	1.26647	1.41152	1.14748	1.18201	1.16494	1.2048	1.23409	1.22996	1.44261	1.21439	1.20733	1.19572	1.16067	1.14932	1.18286	1.16749		1.22564	1.21285		0.0849422	0.0774208
5.16667	1.19526	1.21103	1.10246	1.15773	1.17038	1.33236	1.29549	1.49592	1.16176	1.1867	1.18833	1.14262	1.42222	1.24798	1.4556	1.23388	1.25367	1.17161	1.14253	1.18028	1.13231	1.17171		1.23091	1.22856		0.114799	0.106414
5.25	1.203	1.13676	1.0986	1.14546	1.20637	1.3289	1.36	1.47967	1.11319	1.21377	1.17596	1.16667	1.30145	1.24638	1.52097	1.23958	1.24638	1.18139	1.14413	1.10655	1.18996	1.1839		1.22857	1.22528		0.123511	0.106927
5.33333	1.14696	1.15167	1.11616	1.14286	1.16433	1.34837	1.3248	1.43279	1.14833	1.20868	1.18766	1.14857	1.31509	1.24488	1.49958	1.21032	1.251	1.2	1.14728	1.17598	1.12406	1.18371		1.21849	1.22401		0.109454	0.101347
5.41667	1.14899	1.21344	1.15654	1.1622	1.14319	1.32909	1.3527	1.4268	1.12215	1.20154	1.17366	1.10908	1.26807	1.17171	1.51191	1.33657	1.25255	1.1597	1.15897	1.15672	1.22803	1.21739		1.22566	1.2287		0.105528	0.108495
5.5	1.22325	1.30704	1.13615	1.1353	1.18945	1.33927	1.32315	1.4413	1.16124	1.21105	1.19355	1.09329	1.58304	1.17829	1.53443	1.30463	1.25568	1.20661	1.13687	1.13278	1.2	1.23064		1.24672	1.25415		0.10163	0.153389
5.58333	1.15013	1.21892	1.10168	1.13245	1.15607	1.39306	1.32829	1.42077	1.17414	1.1887	1.18138	1.17173	1.33769	1.22208	1.55842	1.36925	1.222	1.16372	1.16599	1.14884	1.22622	1.17469		1.22642	1.24517		0.113181	0.120651
5.66667	1.19821	1.22814	1.0855	1.13346	1.10866	1.44916	1.30707	1.45693	1.17557	1.16122	1.15004	1.17244	1.34026	1.16971	1.5348	1.30482	1.2466	1.17626	1.15797	1.20493	1.17526	1.20556		1.23039	1.23655		0.132956	0.111217
5.75	1.15762	1.20178	1.14459	1.1433	1.12744	1.47153	1.35201	1.50835	1.15912	1.16332	1.1906	1.18869	1.34091	1.2017	1.57168	1.38504	1.25751	1.16266	1.15393	1.19656	1.25502	1.21893		1.2429	1.26027		0.145249	0.12026
5.83333	1.14362	1.31648	1.08508	1.24076	1.17184	1.49625	1.40203	1.54495	1.22331	1.16909	1.15018	1.17835	1.40959	1.17043	1.58026	1.38605	1.24855	1.1689	1.12954	1.20696	1.23084	1.22047		1.27934	1.25668		0.155822	0.134205
5.91667	1.17275	1.22499	1.12282	1.17476	1.0864	1.52236	1.41408	1.6158	1.25358	1.17251	1.17832	1.15659	1.41913	1.18811	1.59823	1.45045	1.25923	1.17235	1.14737	1.24355	1.17969	1.22979		1.27601	1.26857		0.179308	0.143225
6	1.12106	1.43127	1.10247	1.1864	1.12173	1.59194	1.41195	1.62077	1.25315	1.16105	1.14983	1.12347	1.48464	1.14246	1.61845	1.43409	1.20016	1.18407	1.11662	1.24889	1.16951	1.18944		1.30018	1.25514		0.198637	0.164251
6.08333	1.1466	1.33108	1.14579	1.20425	1.15382	1.65386	1.44083	1.58308	1.22724	1.13544	1.14962	1.19559	1.43136	1.13632	1.58797	1.3661	1.25155	1.15583	1.11925	1.23	1.15314	1.25752		1.3022	1.25285		0.193313	0.142145
6.16667	1.1254	1.34012	1.13982	1.15231	1.12637	1.71767	1.50549	1.60572	1.27495	1.18462	1.13389	1.15988	1.4222	1.12134	1.65229	1.40634	1.23393	1.20594	1.17115	1.22316	1.19248	1.20171		1.31725	1.26036		0.218789	0.155967
6.25	1.13078	1.23151	1.16134	1.13193	1.11181	1.77087	1.53715	1.59768	1.24285	1.11318	1.15805	1.18472	1.66242	1.15543	1.69561	1.42978	1.27494	1.21435	1.19408	1.21842	1.19629	1.23714		1.30291	1.30177		0.240571	0.190585
6.33333	1.15604	1.18309	1.1518	1.24039	1.15556	1.83205	1.55074	1.64904	1.16944	1.13385	1.08436	1.10056	1.60495	1.16402	1.64957	1.47549	1.25824	1.19109	1.21703	1.27895	1.2066	1.15816		1.3222	1.28242		0.255664	0.189932
6.41667	1.18055	1.43948	1.13634	1.16185	1.23629	1.95733	1.55406	1.68955	1.13988	1.11127	1.13178	1.1777	1.57946	1.1404	1.73073	1.48668	1.28935	1.16377	1.22879	1.28459	1.21637	1.24179		1.36066	1.30595		0.289922	0.190965
6.5	1.17859	1.44814	1.1519	1.23186	1.26992	2.01204	1.61171	1.74342	1.18435	1.13182	1.11363	1.223	1.57219	1.1243	1.69535	1.48576	1.30718	1.18337	1.26128	1.31534	1.22835	1.27104		1.39638	1.31507		0.300692	0.179663
6.58333	1.16712	1.48152	1.17357	1.2458	1.17399	1.92048	1.58033	1.74057	1.23	1.14386	1.14139	1.1962	1.5546	1.15162	1.74035	1.51014	1.32116	1.19366	1.27177	1.31233	1.22554	1.19692		1.38572	1.31797		0.278665	0.187285
6.66667	1.20299	1.62704	1.17063	1.22885	1.25516	1.9337	1.54596	1.72439	1.2549	1.19971	1.14755	1.20776	1.57705	1.15204	1.70453	1.51844	1.33277	1.21726	1.28618	1.4062	1.2205	1.21937		1.41433	1.33247		0.271565	0.181238
6.75	1.16185	1.59741	1.13242	1.23187	1.23731	1.84051	1.53494	1.70218	1.32068	1.17857	1.13828	1.21136	1.51781	1.1582	1.70152	1.48619	1.3463	1.17781	1.37996	1.38698	1.20786	1.2386		1.39377	1.32924		0.253974	0.173331
6.83333	1.17457	1.58358	1.16757	1.19735	1.31971	1.80973	1.60671	1.80111	1.36684	1.20406	1.15186	1.20772	1.64777	1.18983	1.68959	1.47877	1.30593	1.18894	1.38163	1.36378	1.21103	1.22887		1.42312	1.33714		0.256406	0.182608
6.91667	1.16362	1.51475	1.11929	1.17071	1.46935	1.90498	1.62849	1.82239	1.50982	1.17766	1.1337	1.10829	1.73711	1.22045	1.74253	1.56346	1.38312	1.17758	1.42908	1.31973	1.20872	1.2196		1.44811	1.35361		0.284645	0.222851
7	1.19574	2.13694	1.11899	1.22075	1.64678	1.82437	1.63222	1.75174	1.5875	1.19154	1.13725	1.17717	1.62973	1.22969	1.77371	1.57224	1.38442	1.03842	1.39746	1.31269	1.18073	1.17912		1.53066	1.33439		0.337053	0.224341
7.08333	1.20055	3.00671	1.09091	1.27	1.576	1.80225	1.99379	1.80432	1.67298	1.21421	1.16833	1.14994	1.53804	1.20596	1.78624	1.61369	1.35066	1.16811	1.4173	1.35036	1.235	1.27217		1.66317	1.35465		0.563621	0.20127
7.16667	1.23459	2.14018	1.10151	1.29035	1.6652	1.85336	1.72333	1.83032	1.77986	1.19076	1.17096	1.21364	1.61618	1.26106	1.84813	1.60098	1.43624	1.08213	1.47643	1.39066	1.25641	1.25274		1.58095	1.3838		0.350014	0.22195
7.25	1.22069		1.13581	1.28044	1.71453	1.86253	2.32147	1.85645	1.83102	1.24492	1.15501	1.19678	1.79441	1.29423	1.8619	1.68416	1.36087	1.08	1.53597	1.39632	1.20405	1.24989		1.60754	1.40113		0.404465	0.260335
7.33333	1.2766	2.3365	1.16639	1.30794	1.81802	1.9972	1.75578	1.81075	1.94025	1.30438	1.14242	1.18672	1.70343	1.27632	1.90877	1.70458	1.41474	1.19861	1.60352	1.42298	1.24821	1.24088		1.67138	1.42093		0.386799	0.251657
7.41667	1.26311	2.53333	1.14458	1.36304	1.94179	2.00472	1.84003	1.7635	2.31217	1.30925	1.16628	1.17949	1.73247	1.22476	1.86538	1.72293	1.39328	1.08507	1.6643	1.47061	1.27183	1.25154		1.74755	1.419		0.469886	0.265188
7.5	1.26759	2.44809	1.19291	1.38273	2.06104	1.91985	1.93674	1.80159	2.15277	1.30591	1.16207	1.18978	1.81506	1.20883	1.90334	1.75078	1.45319	1.06455	1.76859	1.53853	1.27534	1.19743		1.74692	1.44396		0.433045	0.299972
7.58333	1.27645		1.13068	1.37734	2.04159	2.00565	1.98936	1.76255	2.36036	1.26551	1.13162	1.16813	1.81801	1.20629	1.94782	1.67517	1.48478	1.1837	1.77382	1.52769	1.16826	1.15146		1.68994	1.4364		0.437224	0.30503
7.66667	1.26051	2.51946	1.14812	1.39113		2.05056	1.9143	1.81674	2.30215	1.32828	1.17909	1.17819	1.88028	1.21681	1.99467	1.71076	1.50066	1.17524	1.74864	1.54755	1.27482	1.16429		1.74792	1.46425		0.490813	0.307201
7.75	1.29953	2.5986	1.16626	1.43879	1.99817	2.03563	1.90614	1.77926	2.37227	1.29981	1.19493	1.16692	1.90742	1.21759	2.02123	1.71477	1.54286	1.1517	1.97111	1.57743	1.23974	1.2284		1.78945	1.49451		0.483437	0.338417
7.83333	1.27506	2.55064	1.15449	1.42282		2.07966	1.84471	1.69161	2.12789	1.35167	1.16747	1.19552	1.91951	1.15066	2.12997	1.80132	1.61549	1.14642	1.95705	1.57541	1.20655	1.22317		1.72206	1.50738		0.466873	0.369766
7.91667	1.34533	2.07071	1.16388	1.47617	2.27131	2.13632	2.12076	1.70763	2.06733	1.35714	1.11094	1.17214	1.79006	1.1241	2.15826	1.75376	1.57677	1.20375	1.93691	1.49384	1.16346	1.22464		1.77166	1.47572		0.407667	0.362892
8	1.32914	2.30687	1.1441	1.52946	2.72294	2.22279	2.00097	1.7	2.02151	1.41948	1.15895	1.11405	1.88122	1.10221	2.12539	1.7636	1.61833	1.16614	1.98686	1.47574	1.24867	1.25126		1.83973	1.49104		0.499005	0.371311
	7										8
	3										4

## Sheet: BipolarSpindle
	WTWT	10A11A
Bipolar	23	17
Delayed	5	9
Irregular	0	0
