# Supplementary material for: MPS1 promotes timely spindle bipolarization to prevent kinetochore-microtubule attachment errors in oocytes
Source: EMBO J. 2025 Jun 4;44(13):3794–823. doi: 10.1038/s44318-025-00461-w (PMC12214816; doi:10.1038/s44318-025-00461-w)
Supplement: Supplementary file 9 — Source data Fig. 3 [file 44318_2025_461_MOESM9_ESM.zip]

Archive with 30 entries (21 files):
- Figure3/Fig3A/
- Figure3/Fig3A/Image_data/
- Figure3/Fig3A/Image_data/Control.tif
- Figure3/Fig3A/Image_data/Reversine.tif
- Figure3/Fig3A/Numerical_data/
- Figure3/Fig3A/Numerical_data/3A.xlsx
- Figure3/Fig3C/
- Figure3/Fig3C/Image_data/
- Figure3/Fig3C/Image_data/Control_0h.tif
- Figure3/Fig3C/Image_data/Control_2h.tif
- Figure3/Fig3C/Image_data/Control_4h.tif
- Figure3/Fig3C/Image_data/Control_5h.tif
- Figure3/Fig3C/Image_data/Reversine_0h.tif
- Figure3/Fig3C/Image_data/Reversine_2h.tif
- Figure3/Fig3C/Image_data/Reversine_4h.tif
- Figure3/Fig3C/Image_data/Reversine_5h.tif
- Figure3/Fig3C/Numerical_data/
- Figure3/Fig3C/Numerical_data/3C.xlsx
- Figure3/Fig3D/
- Figure3/Fig3D/Image_data/
- Figure3/Fig3D/Image_data/PRC1-2A_0h.tif
- Figure3/Fig3D/Image_data/PRC1-2A_2h.tif
- Figure3/Fig3D/Image_data/PRC1-2A_4h.tif
- Figure3/Fig3D/Image_data/PRC1-2A_5h.tif
- Figure3/Fig3D/Image_data/WT_0h.tif
- Figure3/Fig3D/Image_data/WT_2h.tif
- Figure3/Fig3D/Image_data/WT_4h.tif
- Figure3/Fig3D/Image_data/WT_5h.tif
- Figure3/Fig3D/Numerical_data/
- Figure3/Fig3D/Numerical_data/3D.xlsx
