# Supplementary material for: MPS1 promotes timely spindle bipolarization to prevent kinetochore-microtubule attachment errors in oocytes
Source: EMBO J. 2025 Jun 4;44(13):3794–823. doi: 10.1038/s44318-025-00461-w (PMC12214816; doi:10.1038/s44318-025-00461-w)
Supplement: Supplementary file 9 — Source data Fig. 3 [file 44318_2025_461_MOESM9_ESM.zip › Figure3/Fig3A/Numerical_data/3A.xlsx]

## Sheet: NormalizedRelativeIntensity
Control	Reversine
1.28239	0.0169299
0.890444	0.109193
1.32526	0.107133
1.21808	-0.00561844
1.30385	0.170641
1.27967	0.170801
1.05129	0.0853785
1.61411	0.135748
1.4968	0.169986
1.31329	0.122318
1.33963	0.00428431
1.70492	0.176636
1.05614	0.119169
1.51147	0.0871896
0.958077	0.0489435
1.32815	0.175242
1.26688	0.0999037
1.46615	0.0769774
1.14707	0.14179
0.983219	0.0348361
1.47111	0.114322
1.01996	0.0765915
0.926955	0.175716
1.09525	0.224663
1.39786	0.0698948
1.73912	0.0529989
1.78142	0.0528671
1.95915	0.0531765
1.49538	0.15611
1.14553	0.133425
1.34971	0.173617
1.49241	0.0206852
1.37212	0.169499
1.45033	0.084561
1.40033	0.125287
1.23461	0.129958
1.24122	0.176547
1.2661	0.10625
1.14603	0.129193
1.92742	0.0770111
1.19276	0.174091
0.987175	0.161661
0.954807	0.127111
1.14679	0.182684
0.537851	0.099601
0.606816	0.112335
0.676323	0.258583
0.602655	0.104758
0.612871	0.156668
1.22635	0.24473
1.17334	0.100014
0.94581	0.0634529
1.1768	0.0968363
0.767822	0.248982
0.943229	0.00599555
0.73017	0.0480679
1.11495	0.168935
1.1008	0.234712
1.3083	0.357601
1.28615	0.165079
1.39401	0.338221
1.01724	0.254544
1.04936	0.0800588
1.29025	0.125729
0.921811	0.166226
1.24949	0.132449
0.686847	0.214313
1.03878	0.264949
1.01474	0.270248
0.812362	0.0082726
1.28929	0.208718
0.886133	0.0661488
1.42784	0.113973
0.977612	0.0616769
1.30849	0.147544
1.14535	0.200327
1.08889	0.249191
1.10376	0.224619
1.37237	0.155653
1.12564	0.27527
0.974795	0.1589
1.09077	0.116965
0.692275	0.308255
1.76113	0.264998
0.905642	0.193818
1.30814	0.141739
1.11767	0.171302
1.07764	0.187352
1.45662	0.335399
1.52295	0.267504
1.04057	0.0880096
1.54582	0.172201
1.32569	0.169682
1.27525	0.234905
1.34349	0.358506
1.06394	0.23769
0.64257	0.271348
1.43878	0.197008
1.35317	0.175076
0.892338	0.202617
0.724706	0.0837243
1.19447	0.145395
1.09142	0.244998
1.23524	0.173651
1.20748	0.0905018
0.92505	0.118333
1.03613	0.33409
1.40927	0.089225
1.15876	0.0932315
1.11995	0.214192
0.989964	0.293158
1.48691	0.14051
0.775747	0.181877
1.28235	0.19378
1.10903	0.17388
1.35035	0.221808
0.727921	0.24829
0.631804	0.255565
2.44308	0.099597
1.39874	0.0460983
0.718955	0.121395
0.936618	0.174516
1.27035	0.0929833
1.08438	0.140935
1.69984	0.250015
0.993291	0.169895
0.980678	0.177252
1.07754	0.14102
0.991051	0.140265
1.33095	0.16558
1.24493	0.216613
1.27902	0.139247
0.80923	0.239551
0.905289	0.225353
1.60812	0.405888
0.908167	0.212083
1.11031	0.213798
1.06546	0.117504
1.29058	0.184329
1.30135	0.217953
0.633393	0.353129
1.11506	0.189605
1.47413	0.336498
1.07297	0.130848
1.23058	0.165324
1.20223	0.157354
1.06715	0.122291
1.18257	0.1268
0.892662	0.199403
1.25053	0.210919
1.0243	0.287059
0.86566	0.28302
0.784461	0.29236
1.30115	0.159238
0.960349	0.128116
1.23669	0.317167
1.04488	0.216213
1.0512	0.198281
1.02323	0.1809
1.26494	0.184728
0.350524	0.180554
0.752816	0.18112
0.596529	0.26511
0.504446	0.0657639
0.709559	0.311965
1.04957	0.349053
0.57556	0.187793
0.547382	0.178435
0.535937	0.0763194
0.913764	0.123966
0.8768	0.0114829
0.676569	0.268066
0.764849	0.0911465
0.721012	0.167509
0.690331	0.219541
0.88324	0.191493
0.503824	0.197591
0.992384	0.159861
0.844154	0.301562
0.781414	0.237912
0.822387	0.166706
0.664811	0.0754475
0.771769	0.113268
0.758314	0.178383
0.779174	0.40289
0.538479	0.0327895
0.648913	0.106561
0.682463	0.33788
0.999894	0.185204
0.889695	0.257815
0.668895	0.315139
0.679846	0.253468
0.650253	0.132391
0.912779	0.106268
0.539855	0.234695
0.971042	0.086877
0.750534	0.141577
0.962201	0.0513146
0.764558	0.289828
0.615751	0.17286
0.625859	0.0745944
0.839992	0.0421608
0.338193	0.0892333
0.707609	0.134695
0.631642	0.132597
0.750793	0.0629175
0.784096	0.0641873
0.49781	0.131576
0.779195	0.156622
0.471178	0.0380126
0.417614	0.184212
0.590226	0.15306
0.496998	0.121577
0.629247	0.128984
0.435625	0.18213
0.57107	0.0728614
0.563642	0.150368
0.608255	0.162588
0.532245	0.154632
0.861051	0.155775
0.658219	0.24331
0.835721	0.0988595
0.492307	0.184648
0.454446	0.113706
0.675189	0.16638
0.618595	0.142758
0.689302	0.170038
0.679419	0.089177
0.483711	0.116042
0.638647	0.121423
0.592445	0.127804
0.637493	0.0934071
0.695205	0.111925
0.366263	0.0548953
0.690855	0.0953167
0.678895	0.0578736
0.63856	0.155488
0.715207	0.157527
0.51489	0.010788
0.61724	0.152057
