# Supplementary material for: MPS1 promotes timely spindle bipolarization to prevent kinetochore-microtubule attachment errors in oocytes
Source: EMBO J. 2025 Jun 4;44(13):3794–823. doi: 10.1038/s44318-025-00461-w (PMC12214816; doi:10.1038/s44318-025-00461-w)
Supplement: Supplementary file 9 — Source data Fig. 3 [file 44318_2025_461_MOESM9_ESM.zip › Figure3/Fig3C/Numerical_data/3C.xlsx]

## Sheet: Sphericity
Time after NEBD (h)	Control_01	Control_02	Control_03	Control_04	Control_05	Control_06	Control_07	Control_08	Control_09	Control_10	Reversine_01	Reversine_02	Reversine_03	Reversine_04	Reversine_05	Reversine_06	Reversine_07	Reversine_08	Reversine_09	Reversine_10	Mean	Control	Reversine	SD	Control	Reversine
1	0.861225	0.930282	0.901196	0.863627	0.919935	0.853329	0.849263	0.900207	0.8767	0.87119	0.895721	0.840118	0.890037	0.801935	0.748557	0.906524		0.817528				0.882695	0.842917		0.0284277	0.0581524
1.08333	0.864588	0.929024	0.899708	0.857622	0.924883	0.848413	0.845827	0.8959	0.897141	0.87684	0.894654	0.849459	0.893778	0.806828	0.703298	0.90784		0.826401		0.939931		0.883995	0.852774		0.0300132	0.0748565
1.16667	0.866675	0.925435	0.886859	0.84574	0.923589	0.853016	0.849046	0.898334	0.888547	0.857346	0.89375	0.705136	0.89752	0.797929	0.678532	0.912571		0.83917		0.973523		0.879459	0.837266		0.0297554	0.103692
1.25	0.876996	0.918913	0.890134	0.857248	0.923645	0.842984	0.840287	0.900676	0.891046	0.832107	0.898268	0.637141	0.906132	0.743124	0.686142	0.915229		0.807331	0.949784	0.98175		0.877404	0.8361		0.0329505	0.122838
1.33333	0.87794	0.916747	0.883071	0.8015	0.922825	0.845676	0.824845	0.899585	0.871069	0.817595	0.89913	0.697065	0.926847	0.749056	0.609918	0.914328	0.587101	0.799169	0.813417	0.979809		0.866085	0.797584		0.0421663	0.135847
1.41667	0.893189	0.916796	0.881026	0.816815	0.92412	0.846802	0.84405	0.898313	0.896735	0.809049	0.899916	0.743009	0.931816	0.679081	0.608656	0.919966	0.823785	0.786118	0.836591	0.690802		0.87269	0.791974		0.0407941	0.110358
1.5	0.900375	0.914174	0.875681	0.82209	0.927161	0.84507	0.86345	0.902598	0.902656	0.814355	0.901554	0.766	0.942368	0.692376	0.609742	0.93069	0.870361	0.792165	0.803512	0.851364		0.876761	0.816013		0.0393018	0.1063
1.58333	0.895651	0.910898	0.879249	0.825157	0.918262	0.846776	0.865784	0.895564	0.899082	0.765825	0.903802	0.764593	0.949814	0.679134	0.674218	0.928833	0.924029	0.792804	0.79779	0.852773		0.870225	0.826779		0.0467435	0.101409
1.66667	0.886482	0.908249	0.889292	0.823033	0.922423	0.853666	0.861784	0.902659	0.904561	0.804037	0.900216	0.700469	0.952107	0.733428	0.642958	0.929132	0.866481	0.786313	0.757448	0.849456		0.875619	0.811801		0.0390039	0.103455
1.75	0.884971	0.912588	0.888307	0.847694	0.926814	0.863768	0.867604	0.905496	0.910902	0.846514	0.911715	0.720766	0.951809	0.67726	0.734138	0.929766	0.923713	0.784823	0.759632	0.886316		0.885466	0.827994		0.0283541	0.102646
1.83333	0.889929	0.911502	0.886584	0.845431	0.926455	0.862288	0.880605	0.906312	0.902466	0.824432	0.909675	0.651702	0.942784	0.602162	0.73663	0.931723	0.868083	0.766433	0.670126	0.88782		0.8836	0.796714		0.0315466	0.126994
1.91667	0.899556	0.911154	0.893405	0.857407	0.925401	0.860812	0.873996	0.902282	0.910865	0.834264	0.928296	0.702615	0.92664	0.671797	0.738621	0.927748	0.859273	0.787444	0.68231	0.86767		0.886914	0.809241		0.0290047	0.105278
2	0.901457	0.908826	0.892206	0.860445	0.919593	0.862181	0.874078	0.904984	0.915223	0.8601	0.943458	0.684275	0.923189	0.65328	0.703989	0.928409	0.885153	0.767346	0.820867	0.879649		0.889909	0.818962		0.0236217	0.109485
2.08333	0.904134	0.909168	0.894497	0.86019	0.926162	0.854555	0.879853	0.905846	0.918445	0.862174	0.942016	0.704384	0.919409	0.65033	0.73064	0.929378	0.736059	0.775964	0.84741	0.87894		0.891502	0.811453		0.0257228	0.105068
2.16667	0.905402	0.9089	0.904274	0.86214	0.9326	0.853556	0.884992	0.901162	0.900495	0.845695	0.933838	0.62506	0.91472	0.620547	0.757195	0.935579	0.765102	0.778781	0.822736	0.899426		0.889922	0.805298		0.0277688	0.118267
2.25	0.907602	0.909846	0.907797	0.862913	0.937303	0.84558	0.887594	0.907267	0.913955	0.848761	0.934593	0.689115	0.917355	0.60895	0.738748	0.935655	0.75591	0.786682	0.749533	0.883193		0.892862	0.799973		0.0306619	0.112757
2.33333	0.912586	0.907319	0.913733	0.851395	0.937915	0.85394	0.88563	0.910232	0.921269	0.861085	0.924547	0.759686	0.923112	0.742283	0.686311	0.933151	0.806384	0.788426	0.630209	0.863979		0.89551	0.805809		0.0305477	0.104902
2.41667	0.915646	0.909294	0.915171	0.853966	0.938196	0.841117	0.887575	0.909538	0.913222	0.855152	0.931563	0.794326	0.922685	0.815458	0.679745	0.935603	0.816382	0.793724	0.738099	0.846357		0.893888	0.827394		0.0327694	0.0845019
2.5	0.918903	0.912652	0.918353	0.848332	0.938384	0.838194	0.890117	0.9141	0.915032	0.840908	0.955077	0.708834	0.929077	0.817642	0.71754	0.923191	0.846981	0.808283	0.805586	0.832442		0.893498	0.834465		0.0371313	0.0835257
2.58333	0.92105	0.913209	0.915824	0.865043	0.933559	0.840134	0.89103	0.909558	0.920024	0.818921	0.952707	0.72938	0.932119		0.710387	0.921699	0.831678	0.84582	0.777874	0.842749		0.892835	0.838268		0.0386341	0.0872089
2.66667	0.919236	0.910133	0.915611	0.867321	0.929803	0.85624	0.896227	0.911335	0.919209	0.767842	0.95925	0.801758	0.933186		0.710786	0.919239	0.829748	0.859636	0.806428	0.818861		0.889296	0.848766		0.0487842	0.0780343
2.75	0.915546	0.916377	0.917399	0.875289	0.922211	0.864995	0.910993	0.912375	0.916843	0.779841	0.958291	0.778242	0.927342	0.752818	0.684368	0.932269	0.839252	0.869604	0.809676	0.870262		0.893187	0.842212		0.044314	0.0871999
2.83333	0.920537	0.908692	0.914387	0.885731	0.922769	0.878625	0.92232	0.915099	0.913229	0.789803	0.960735	0.798639	0.93241	0.720823	0.71543	0.93673	0.859634	0.863941	0.758388	0.868049		0.897119	0.841478		0.0406131	0.089622
2.91667	0.929227	0.909782	0.913259	0.888914	0.935093	0.874814	0.922552	0.918115	0.904093	0.76379	0.962626	0.745571	0.937837	0.739405	0.734356	0.944517	0.8297	0.79097	0.759501	0.864184		0.895964	0.830867		0.0498422	0.0909644
3	0.921813	0.914429	0.912223	0.875737	0.938927	0.882349	0.926737	0.925048	0.906022	0.824523	0.965829	0.809151	0.949694	0.782176	0.739927	0.950972	0.835257	0.879079	0.841974	0.838905		0.902781	0.859296		0.0337424	0.0762464
3.08333	0.928722	0.919865	0.913494	0.874019	0.945345	0.883434	0.928842	0.927376	0.909307	0.816181	0.956243	0.832057	0.95488	0.761548	0.763833	0.957593	0.830194	0.881789	0.792996	0.848245		0.904659	0.857938		0.0378356	0.0770709
3.16667	0.928318	0.928756	0.914649	0.87011	0.950283	0.885093	0.92716	0.930657	0.912746	0.81012	0.962509	0.842556	0.955473	0.760347	0.736133	0.952424	0.815753	0.883844	0.779237	0.857006		0.905789	0.854528		0.0409209	0.0833347
3.25	0.935787	0.928344	0.922832	0.873641	0.95226	0.893193	0.921401	0.928326	0.932027	0.788332	0.960363	0.875882	0.957109	0.77766	0.731389	0.946132	0.829328	0.874773	0.791381	0.832706		0.907614	0.857672		0.0474385	0.0796191
3.33333	0.934615	0.928219	0.920973	0.869486	0.951093	0.905659	0.921777	0.926126	0.937369	0.832649	0.960509	0.907622	0.957345	0.813935	0.666084	0.939165	0.823399	0.849673	0.744258	0.844299		0.912797	0.850629		0.0356836	0.0954808
3.41667	0.942913	0.9295	0.92097	0.858767	0.947544	0.907883	0.921492	0.928153	0.932555	0.84099	0.961514	0.832876	0.956756	0.77397	0.699469	0.933994	0.815537	0.851617	0.741969	0.835311		0.913077	0.840301		0.0353722	0.0892915
3.5	0.941481	0.927516	0.919937	0.856254	0.945987	0.902995	0.918536	0.928816	0.92825	0.849084	0.963929	0.824199	0.955565	0.774885	0.746435	0.929663	0.831108	0.799966	0.730188	0.813748		0.911886	0.836969		0.0334407	0.0845477
3.58333	0.936669	0.924619	0.911314	0.84337	0.949247	0.89744	0.914267	0.924336	0.936459	0.863491	0.964088	0.845951	0.955414	0.70508	0.756408	0.939275	0.834257	0.799548	0.776427	0.76747		0.910121	0.834392		0.0335842	0.0909561
3.66667	0.935654	0.92527	0.917116	0.862376	0.950446	0.902511	0.919311	0.922638	0.931365	0.881968	0.965598	0.817273	0.954828	0.659232	0.770155	0.927401	0.849497	0.832773	0.650122	0.78052		0.914865	0.82074		0.0261489	0.110903
3.75	0.936655	0.923525	0.926136	0.897197	0.953263	0.904106	0.917855	0.925525	0.943677	0.889655	0.966985	0.851323	0.954431	0.761677	0.761978	0.921362	0.830308	0.864776	0.614348	0.791342		0.921759	0.831853		0.0202542	0.106207
3.83333	0.939077	0.919434	0.931749	0.898981	0.953849	0.916806	0.910215	0.927206	0.934304	0.89785	0.964512	0.851426	0.95646	0.813836	0.730506	0.913599	0.856639	0.878811	0.545621	0.811567		0.922947	0.832298		0.0178141	0.122902
3.91667	0.942812	0.920687	0.930378	0.89823	0.956761	0.92594	0.904236	0.933506	0.925023	0.895236	0.965249	0.834141	0.952422	0.836775	0.763811	0.912267	0.841944	0.904848	0.862416	0.808638		0.923281	0.868251		0.0195815	0.0642148
4	0.943622	0.913301	0.933601	0.909487	0.956523	0.922554	0.896118	0.935575	0.925479	0.906864	0.964769	0.808008	0.951222	0.834959	0.812782	0.916811	0.849435	0.902	0.815638	0.79102		0.924312	0.864664		0.0184643	0.0636567
4.08333	0.944654	0.912392	0.935697	0.915229	0.954091	0.917578	0.89576	0.940767	0.916303	0.912589	0.96068	0.773684	0.959454	0.808994	0.851948	0.917414	0.880838	0.818256	0.830875	0.779536		0.924506	0.858168		0.0182188	0.0690465
4.16667	0.9502	0.911057	0.931896	0.928896	0.954614	0.915536	0.905317	0.940347	0.910944	0.911488	0.962554	0.791099	0.970424	0.761243	0.917256	0.930242	0.866355	0.844891	0.776853	0.803666		0.926029	0.862458		0.017799	0.0786825
4.25	0.955304	0.909655	0.932886	0.920565	0.953453	0.913417	0.908076	0.943313	0.911551	0.897823	0.958554	0.797651	0.971683	0.794929	0.930667	0.928924	0.879872	0.795801	0.723683	0.808229		0.924604	0.858999		0.0203281	0.0855186
4.33333	0.949282	0.919558	0.935586	0.920707	0.956744	0.912562	0.916351	0.944835	0.90686	0.903586	0.956144	0.801711	0.971388	0.788692	0.935419	0.928741	0.874868	0.821652	0.79478	0.818584		0.926607	0.869198		0.0186849	0.0725422
4.41667	0.942877	0.926287	0.938239	0.919508	0.957799	0.915445	0.917313	0.950078	0.913554	0.909887	0.960936	0.796233	0.968656	0.744544	0.939976	0.886617	0.88624	0.820392	0.863778	0.806438		0.929099	0.867381		0.0169088	0.0753443
4.5	0.952689	0.926971	0.937274	0.912312	0.962388	0.918623	0.918039	0.947917	0.904005	0.889215	0.960104	0.816162	0.965703	0.830223	0.906239	0.908556	0.91908	0.833662	0.790458	0.803699		0.926943	0.873389		0.0230409	0.0657399
4.58333	0.955553	0.923215	0.941764	0.909575	0.960399	0.912648	0.932287	0.953376	0.902475	0.882993	0.961433	0.826329	0.956996	0.85663	0.917638	0.933814	0.907989	0.848931	0.873043	0.764822		0.927428	0.884763		0.0256744	0.0624813
4.66667	0.957978	0.928557	0.940527	0.901143	0.959674	0.922574	0.932483	0.951109	0.89755	0.894103	0.96274	0.871525	0.959182	0.893681	0.930452	0.929674	0.908211	0.862799	0.796621	0.768234		0.92857	0.888312		0.0245786	0.0651768
4.75	0.954113	0.934509	0.935725	0.898252	0.958821	0.927326	0.936087	0.949524	0.887322	0.897254	0.963373	0.908028	0.966563	0.908564	0.891986	0.917987	0.89503	0.856653	0.783946	0.799407		0.927893	0.889154		0.0252715	0.0608158
4.83333	0.953239	0.936547	0.934302	0.907521	0.960441	0.927193	0.945593	0.950187	0.909117	0.888016	0.961004	0.893576	0.9679	0.926819	0.888404	0.913149	0.916487	0.83825	0.702422	0.812465		0.931216	0.882048		0.0232759	0.0795552
4.91667	0.950278	0.930834	0.934594	0.911803	0.963062	0.930132	0.949775	0.954787	0.916584	0.867162	0.960151	0.865888	0.967339	0.919543	0.891851	0.900035	0.92371	0.836989	0.759004	0.802496		0.930901	0.882701		0.0278551	0.0672404
5	0.952752	0.921397	0.931102	0.903211	0.963115	0.930677	0.954483	0.95897	0.908738	0.866883	0.962489	0.864443	0.962674	0.910607	0.912844	0.887312		0.816691	0.716236	0.858224		0.929133	0.876836		0.0303216	0.0767799

## Sheet: BipolarSpindle
	Control	Reversine
Bipolar	20	9
Delayed	0	0
Irregular	8	19
