# Supplementary material for: MPS1 promotes timely spindle bipolarization to prevent kinetochore-microtubule attachment errors in oocytes
Source: EMBO J. 2025 Jun 4;44(13):3794–823. doi: 10.1038/s44318-025-00461-w (PMC12214816; doi:10.1038/s44318-025-00461-w)
Supplement: Supplementary file 9 — Source data Fig. 3 [file 44318_2025_461_MOESM9_ESM.zip › Figure3/Fig3D/Numerical_data/3D.xlsx]

## Sheet: Sphericity
Time after NEBD (h)	WT_01	WT_02	WT_03	WT_04	WT_05	WT_06	2A_01	2A_02	2A_03	2A_04	2A_05	2A_06	Mean	WT	2A	SD	WT	2A
1	0.916059	0.853034	0.905035	0.939176	0.742862	0.826251	0.849033	0.881603	0.78801	0.900515	0.814196	0.847255		0.863736	0.846769		0.0724772	0.0415235
1.08333	0.921269	0.847593	0.904744	0.934242	0.795155	0.830366	0.842416	0.858613	0.819107	0.91267	0.824786	0.86896		0.872228	0.854425		0.0558706	0.0343259
1.16667	0.91985	0.867059	0.91103	0.935774	0.797406	0.84068	0.835379	0.856729	0.71	0.924627	0.787742	0.884386		0.878633	0.833144		0.0532648	0.0758708
1.25	0.911137	0.870568	0.897184	0.931451	0.807515	0.832751	0.820156	0.862538	0.79184	0.918869	0.779289	0.870238		0.875101	0.840488		0.0476309	0.0529909
1.33333	0.907869	0.88468	0.895989	0.93386	0.820623	0.837095	0.798672	0.896364	0.767192	0.912283	0.790113	0.879866		0.880019	0.840748		0.0431778	0.0624266
1.41667	0.906807	0.88152	0.891614	0.921058	0.817061	0.846733	0.8073	0.918576	0.771785	0.917463	0.788106	0.871409		0.877465	0.845773		0.0389128	0.0653863
1.5	0.906577	0.876135	0.886777	0.92681	0.83098	0.856966	0.818278	0.919945	0.677411	0.909837	0.768281	0.897631		0.880708	0.831897		0.0343188	0.0961732
1.58333	0.88337	0.878053	0.89932	0.925844	0.819257	0.852422	0.813437	0.894295	0.727675	0.919564	0.774453	0.881255		0.876378	0.835113		0.0370449	0.07544
1.66667	0.874767	0.882278	0.905631	0.926657	0.834098	0.866121	0.819125	0.870431	0.683578	0.918615	0.736817	0.88426		0.881592	0.818804		0.0320962	0.0915643
1.75	0.858005	0.880861	0.912603	0.921824	0.825859	0.877843	0.841069	0.862405	0.702124	0.922601	0.753483	0.880403		0.879499	0.827014		0.0353019	0.082996
1.83333	0.891376	0.881469	0.917962	0.924509	0.829795	0.889403	0.862127	0.860842	0.775086	0.926642	0.711651	0.861294		0.889086	0.83294		0.0336672	0.0765147
1.91667	0.851527	0.884769	0.919484	0.92371	0.830318	0.890238	0.874865	0.854729	0.728089	0.928192	0.737571	0.869317		0.883341	0.832127		0.036903	0.0808872
2	0.885927	0.894781	0.921746	0.921497	0.83139	0.904742	0.879042	0.842295	0.747702	0.93263	0.767316	0.858678		0.893347	0.837944		0.0335397	0.0696208
2.08333	0.827848	0.88764	0.912984	0.920404	0.834482	0.903217	0.891723	0.83074	0.757425	0.929252	0.800702	0.812899		0.881096	0.837123		0.040255	0.0628883
2.16667	0.845905	0.886681	0.911449	0.914731	0.845154	0.910793	0.890314	0.806494	0.785246	0.935622	0.77713	0.813158		0.885786	0.834661		0.0327537	0.0637147
2.25	0.84979	0.887367	0.909276	0.917495	0.852404	0.911358	0.887991	0.820423	0.781226	0.936973	0.753004	0.861603		0.887948	0.840203		0.0303173	0.0686721
2.33333	0.85315	0.893322	0.90406	0.920885	0.864412	0.914413	0.889093	0.829659	0.792394	0.939199	0.781145	0.866558		0.891707	0.849675		0.0273999	0.0603846
2.41667		0.891006	0.906068	0.919582	0.875812	0.862408	0.890552	0.840188	0.802228	0.933876	0.779898	0.819577		0.890975	0.844386		0.02287	0.0578081
2.5		0.886743	0.905568	0.91907	0.876013	0.866667	0.890838	0.840256	0.808642	0.938971	0.786612	0.835613		0.890812	0.850155		0.0214173	0.0558818
2.58333		0.87619	0.903935	0.917694	0.880331	0.886792	0.887566	0.876222	0.794545	0.93488	0.784971	0.813629		0.892988	0.848635		0.0173996	0.0598651
2.66667		0.885678	0.904541	0.914599	0.888004	0.891526	0.879773	0.894105	0.785161	0.936401	0.807588	0.827182		0.89687	0.855035		0.0123043	0.0577378
2.75		0.883177	0.912292	0.912133	0.913577	0.912616	0.876652	0.898041	0.77602	0.933273	0.781309	0.850662		0.906759	0.85266		0.0131947	0.0634069
2.83333		0.887083	0.913726	0.916146	0.909827	0.891618	0.883681	0.87962	0.803014	0.935625	0.767106	0.842329		0.90368	0.851896		0.0133703	0.0607615
2.91667		0.897016	0.911327	0.918949	0.913062	0.897167	0.890526	0.850266	0.797014	0.936294	0.765081	0.864645		0.907504	0.850638		0.00991648	0.0621609
3		0.89619	0.909431	0.923404	0.914534	0.894253	0.904887	0.818241	0.809561	0.933882	0.789033	0.874689		0.907562	0.855049		0.0123442	0.0580798
3.08333		0.898232	0.910692	0.92771	0.921414	0.899428	0.90294	0.827147	0.823707	0.928326	0.76274	0.869454		0.911495	0.852386		0.0130717	0.0601827
3.16667		0.86836	0.907096	0.923614	0.922911	0.912427	0.902335	0.830472	0.832049	0.918232	0.745182	0.8573		0.906882	0.847595		0.0226474	0.0618119
3.25		0.888669	0.909887	0.914209	0.919146	0.911233	0.906596	0.863918	0.859747	0.917445	0.732013	0.868719		0.908629	0.858073		0.0117101	0.0662132
3.33333		0.900049	0.912423	0.917163	0.916275	0.923712	0.902179	0.882479	0.844413	0.917603	0.734775	0.868438		0.913924	0.858315		0.0087549	0.0656976
3.41667		0.902895	0.922489	0.921159	0.920184	0.919472	0.900676	0.892421	0.853066	0.922419	0.745672	0.865129		0.91724	0.863231		0.00809845	0.0627447
3.5		0.896101	0.917873	0.91603	0.906771	0.915095	0.897835	0.901857	0.865542	0.929501	0.759696	0.884225		0.910374	0.873109		0.00904452	0.0594327
3.58333		0.903232	0.919381	0.918432	0.907489	0.907621	0.884268	0.898481	0.872624	0.925995	0.763515	0.893866		0.911231	0.873125		0.00723353	0.0565811
3.66667		0.900886	0.927982	0.920186	0.905833	0.912175	0.883846	0.877946	0.885578	0.92346	0.752811	0.879386		0.913412	0.867171		0.0108863	0.0585301
3.75		0.897558	0.918247	0.922003	0.921393	0.91682	0.896085	0.890516	0.883127	0.929175	0.767969	0.882775		0.915204	0.874941		0.0100968	0.0551405
3.83333		0.889978	0.923743	0.91545	0.924664	0.920566	0.897135	0.884917		0.925779	0.796264	0.879223		0.91488	0.876664		0.0143792	0.0483998
3.91667		0.867111	0.915122	0.917218	0.919273	0.917603	0.903214	0.881877	0.846332	0.934712	0.808823	0.887938		0.907265	0.877149		0.0224956	0.0441583
4		0.861749	0.924633	0.917582	0.91553	0.914791	0.907126	0.896979	0.819606	0.935608	0.814136	0.890927		0.906857	0.877397		0.0255143	0.0493571
4.08333		0.904607	0.931348	0.920807	0.910426	0.917649	0.91038	0.893276	0.779285	0.93848	0.836408	0.894643		0.916967	0.875412		0.0102174	0.0577079
4.16667		0.8882	0.941619	0.922089	0.910302	0.91868	0.916907	0.887596	0.748196	0.938055	0.849612	0.878002		0.916178	0.869728		0.0194019	0.0670177
4.25		0.910925	0.94622	0.919114	0.897211	0.916636	0.920382	0.888236	0.725873	0.937206	0.859966	0.834825		0.918021	0.861081		0.0179004	0.0761851
4.33333		0.912101	0.932965	0.92397	0.903753	0.916807	0.921227	0.888026	0.787591	0.943098	0.841526	0.814823		0.917919	0.866048		0.0111664	0.0613927
4.41667		0.915046	0.928221	0.929962	0.904513	0.908561	0.917317	0.887909	0.805201	0.947319	0.835736	0.806383		0.917261	0.866644		0.0114515	0.0598169
4.5		0.919062	0.921976	0.934355	0.901888	0.91239	0.911941	0.878729	0.846728	0.9512	0.824755	0.813306		0.917934	0.87111		0.0119945	0.053337
4.58333		0.922821	0.918974	0.93478	0.913336	0.912758	0.91162	0.87441	0.837723	0.952325	0.835877	0.79061		0.920534	0.867094		0.00898457	0.0582878
4.66667		0.920036	0.922118	0.933111	0.918178	0.909405	0.912463	0.8662	0.820341	0.947383	0.835244	0.783351		0.92057	0.86083		0.00851964	0.0608
4.75		0.92288	0.918083	0.928332	0.92339	0.911398	0.922024	0.854645	0.818002	0.944022	0.807039	0.799895		0.920817	0.857605		0.0063942	0.0617774
4.83333		0.921072	0.914873	0.92694	0.925543	0.906013	0.925361	0.847343	0.830605	0.946757	0.825967	0.790425		0.918888	0.861076		0.00859912	0.0613434
4.91667		0.923831	0.921188	0.929883	0.92242	0.90783	0.930594	0.864226	0.810919	0.946494	0.822181	0.776099		0.92103	0.858419		0.00809967	0.0683318
5		0.926986	0.918483	0.926853	0.920806	0.909848	0.931447	0.86233	0.806147	0.954902	0.808057	0.775326		0.920595	0.856368		0.00707126	0.0732192

## Sheet: BipolarSpindle
	WT	2A
Bipolar	15	8
Delayed	0	0
Irregular	7	16
