# Supplementary material for: MPS1 promotes timely spindle bipolarization to prevent kinetochore-microtubule attachment errors in oocytes
Source: EMBO J. 2025 Jun 4;44(13):3794–823. doi: 10.1038/s44318-025-00461-w (PMC12214816; doi:10.1038/s44318-025-00461-w)
Supplement: Supplementary file 10 — Source data Fig. 4 [file 44318_2025_461_MOESM10_ESM.zip]

Archive with 38 entries (23 files):
- Figure4/Fig4A/
- Figure4/Fig4A/Image_data/
- Figure4/Fig4A/Image_data/Control.tif
- Figure4/Fig4A/Image_data/Reversine.tif
- Figure4/Fig4A/Numerical_data/
- Figure4/Fig4A/Numerical_data/4A.xlsx
- Figure4/Fig4B/
- Figure4/Fig4B/Image_data/
- Figure4/Fig4B/Image_data/Control.tif
- Figure4/Fig4B/Image_data/Reversine.tif
- Figure4/Fig4B/Numerical_data/
- Figure4/Fig4B/Numerical_data/4B.xlsx
- Figure4/Fig4C/
- Figure4/Fig4C/Image_data/
- Figure4/Fig4C/Image_data/+KifC1_0h.tif
- Figure4/Fig4C/Image_data/+KifC1_2h.tif
- Figure4/Fig4C/Image_data/+KifC1_4h.tif
- Figure4/Fig4C/Image_data/+KifC1_6h.tif
- Figure4/Fig4C/Image_data/+KifC1_8h.tif
- Figure4/Fig4C/Image_data/Control_0h.tif
- Figure4/Fig4C/Image_data/Control_2h.tif
- Figure4/Fig4C/Image_data/Control_4h.tif
- Figure4/Fig4C/Image_data/Control_6h.tif
- Figure4/Fig4C/Image_data/Control_8h.tif
- Figure4/Fig4C/Numerical_data/
- Figure4/Fig4C/Numerical_data/4C.xlsx
- Figure4/Fig4D/
- Figure4/Fig4D/Image_data/
- Figure4/Fig4D/Image_data/Control.tif
- Figure4/Fig4D/Image_data/KifC1.tif
- Figure4/Fig4D/Numerical_data/
- Figure4/Fig4D/Numerical_data/4D.xlsx
- Figure4/FIg4E/
- Figure4/FIg4E/Image_data/
- Figure4/FIg4E/Image_data/Control.tif
- Figure4/FIg4E/Image_data/KifC1.tif
- Figure4/FIg4E/Numerical_data/
- Figure4/FIg4E/Numerical_data/4E.xlsx
