# Supplementary material for: MPS1 promotes timely spindle bipolarization to prevent kinetochore-microtubule attachment errors in oocytes
Source: EMBO J. 2025 Jun 4;44(13):3794–823. doi: 10.1038/s44318-025-00461-w (PMC12214816; doi:10.1038/s44318-025-00461-w)
Supplement: Supplementary file 10 — Source data Fig. 4 [file 44318_2025_461_MOESM10_ESM.zip › Figure4/Fig4A/Numerical_data/4A.xlsx]

## Sheet: AlignedChromosomeVolume
Time after NEBD (h)	Control_01	Control_02	Control_03	Control_04	Control_05	Control_06	Control_07	Reversine_01	Reversine_02	Reversine_03	Reversine_04	Reversine_05	Reversine_06	Reversine_07	Mean	Control	Reversine	SD	Control	Reversine
1	80.575	89.894	74.544	74.058	87.203	82.825	35.677	68.784	81.278	97.715	53.657	94.089	93.44	84.545		74.968	81.9297		18.305	15.8584
1.08333	77.299	42.849	82.805	74.877	86.331	90.704	30.534	84.045	49.531	95.292	55.448	81.724	90.759	88.838		69.3427	77.9481		23.1952	18.0219
1.16667	73.522	86.298	75.869	72.094	81.849	82.364	32.485	82.01	47.25	97.379	56.277	81.075	94.513	80.881		72.0687	77.055		18.2005	18.6782
1.25	74.888	84.056	82.42	67.736	82.043	80.433	36.697	84.872	43.759	94.494	58.457	72.066	92.79	81.71		72.6104	75.4497		16.8133	18.6898
1.33333	73.239	83.359	78.349	75.441	77.224	85.267	38.754	84.908	86.23	88.076	84.678	78.238	88.772	41.004		73.0904	78.8437		15.7215	17.0362
1.41667	67.867	86.85	78.047	75.152	69.118	84.988	37.567	70.594	81.928	87.14	87.764	83.722	86.871	77.459		71.3699	82.2111		16.5527	6.28153
1.5	65.953	80.516	70.537	69.112	67.359	41.314	38.849	76.716	72.322	86.553	80.139	83.139	93.143	45.467		61.9486	76.7827		15.6765	15.3588
1.58333	64.917	77.619	72.695	72.241	68.385	46.511	79.787	80.961	73.272	85.112	81.048	83.288	89.832	74.91		68.8793	81.2033		11.0868	5.72527
1.66667	71.576	74.039	70.857	77.409	70.474	44.406	77.238	75.652	62.271	75.255	73.658	71.156	91.385	48.329		69.4284	71.1009		11.4003	13.2444
1.75	73.299	72.853	76.979	68.759	70.047	70.036	82.038	87.395	52.602	73.561	74.802	79.119	91.277	70.909		73.4301	75.6664		4.68731	12.6026
1.83333	68.748	66.08	73.004	74.132	73.168	47.342	82.548	77.581	69.044	73.098	73.743	71.405	91.578	64.106		69.2889	74.365		10.9572	8.66933
1.91667	72.688	73.987	80.306	74.958	71.937	49.881	77.74	72.991	63.246	82.258	75.945	79.695	90.018	73.563		71.6424	76.8166		10.0289	8.38961
2	63.319	64.84	72.788	75.792	71.043	52.08	75.985	82.953	68.901	78.32	79.125	75.026	86.631	73.599		67.9781	77.7936		8.58294	5.93157
2.08333	61.498	73.566	79.187	74.593	69.017	46.801	75.886	70.184	70.038	74.967	73.528	81.579	87.814	70.787		68.6497	75.5567		11.1918	6.74592
2.16667	67.343	70.821	71.834	83.135	66.789	51.193	60.434	77.119	71.199	65.708	71.92	69.452	81.452	69.712		67.3641	72.366		9.92063	5.26895
2.25	71.864	66.426	74.769	79.8	71.244	45.59	66.104	74.128	71.151	75.055	75.19	65.246	84.144	50.505		67.971	70.7741		10.9452	10.5623
2.33333	76.033	66.161	72.286	68.318	64.175	56.756	77.419	80.074	75.936	65.778	65.177	62.406	76.449	51.597		68.7354	68.2024		7.2154	9.94249
2.41667	75.199	73.487	68.858	78.706	67.044	51.298	65.432	79.494	71.519	72.283	63.971	64.281	78.722	71.944		68.5749	71.7449		8.95767	6.12715
2.5	72.272	62.657	69.571	74.477	64.168	48.972	65.636	80.362	71.96	74.459	70.351	72.325	77.818	70.624		65.3933	73.9856		8.42605	3.8066
2.58333	75.523	66.121	75.406	73.463	69.217	48.069	76.098	77.319	78	68.736	69.859	73.85	78.933	72.338		69.1281	74.1479		10.0018	4.05873
2.66667	69.24	63.996	69.319	84.141	68.906	48.491	65.635	83.768	77.744	70.724	75.072	72.565	76	50.895		67.104	72.3954		10.4979	10.3537
2.75	73.995	61.838	78.299	86.57	72.297	76.181	68.48	82.907	81.666	68.932	64.407	70.058	76.169	49.361		73.9514	70.5		7.77294	11.5281
2.83333	71.108	68.117	71.963	79.634	68.773	49.624	73.462	83.336	86.348	61.056	66.668	70.901	77.014	51.427		68.9544	70.9643		9.33149	12.4141
2.91667	69.503	73.155	74.574	77.295	73.799	53.62	70.444	79.251	77.26	61.348	73.118	64.304	78.36	71.987		70.3414	72.2326		7.81513	7.00308
3	72.782	71.559	71.635	87.28	72.657	50.443	75.582	79.206	81.538	64.682	74.049	76.651	76.08	53.878		71.7054	72.2977		10.8917	9.71868
3.08333	73.527	70.734	76.877	81.78	77.292	49.084	73.072	77.346	88.32	68.518	70.47	71.315	80.027	54.218		71.7666	72.8877		10.6245	10.6847
3.16667	76.573	74.141	76.149	85.646	77.337	49.258	75.643	79.21	84.259	73.569	78.667	65.821	78.108	69.439		73.5353	75.5819		11.3386	6.34319
3.25	75.251	85.443	79.223	88.459	80.514	49.127	76.272	76.658	78.836	67.909	81.952	63.517	79.805	69.89		76.327	74.081		12.8919	6.96687
3.33333	75.494	77.938	73.862	92.09	77.284	46.779	82.739	82.988	83.448	76.917	76.026	70.359	81.031	54.253		75.1694	75.0031		13.9258	10.2327
3.41667	83.249	93.917	80.786	91.447	77.058	58.985	78.03	76.655	87.598	68.756	79.365	63.699	80.807	67.813		80.496	74.9561		11.4625	8.49081
3.5	85.331	88.433	80.433	88.746	76.68	73.184	82.554	77.811	88.955	74.404	83.954	68.617	75.316	71.19		82.1944	77.1781		5.86671	7.13351
3.58333	95.28	83.399	88.572	92.197	78.362	77.795	79.816	77.757	94.499	73.636	84.436	62.749	68.273	71.121		85.0601	76.0673		7.01927	10.6546
3.66667	90.988	88.831	85.548	90.688	81.161	47.486	86.627	71.877	95.532	71.186	80.872	68.087	76.183	69.64		81.6184	76.1967		15.4263	9.55891
3.75		91.262	89.019	92.628	78.974	87.863	86.643	77.23	87.472	66.372	83.631	61.818	72.252	68.941		87.7315	73.9594		4.81651	9.30868
3.83333		95.359	92.824	92.268	80.93	97.399	87.177	75.192	86.153	63.024	84.645	58.049	72.075	69.243		90.9928	72.6259		6.01503	10.412
3.91667		96.971	91.12	95.425	85.427	95.629	97.523	75.116		61.579		64.069	84.251	69.223		93.6825	70.8476		4.62836	9.11545
4	95.071	93.958	92.798	97.121	89.438	100	96.519	76.038		64.235		57.842	82.023	70.345		94.9864	70.0966		3.3833	9.51492
4.08333	91.605	97.361	92.794	93.012	96.463		99.266	76.259		62.49		63.069	78.996	68.249		95.0835	69.8126		3.04027	7.54043
4.16667	92.986	98.035	92.414	95.94	98.188		99.026	77.371		68.506	81.918	58.941	83.43	64.532		96.0982	72.4497		2.82753	9.95151
4.25	96.743	98.631	92.965	97.246	100		100	78.437	94.198	61.075	51.99	59.125	84.989	66.291		97.5975	70.8721		2.64295	15.3412
4.33333	96.773	100	93.944	96.933	98.609		100	77.924	90.623	68.656	54.414	72.353	86.159	71.176		97.7098	74.4721		2.3221	11.9782
4.41667	97.485	97.429	90.938	96.125	96.883		100	80.283	94.83	63.879	42.819	68.006	89.032	76.009		96.4767	73.5511		3.01009	17.3809
4.5	100	96.156	85.625	93.444	92.06		97.481	80.188	92.397	73.79	37.202	77.501	78.37	68.95		94.1277	72.6283		5.03748	17.1977
4.58333	96.064	97.95	85.316	94.979	90.995		96.708	80.624	86.911	74.048	38.541	74.35	87.667	73.827		93.6687	73.7097		4.73154	16.6045
4.66667	95.924	97.706		94.978	91.329		86.882	73.943	97.46	69.05	42.389	68.863	82.66	70.892		93.3638	72.1796		4.30607	16.6432
4.75	96.643	88.841			91.515		93.178	80.809	91.272	81.853	35.249	71.972	88.855	66.374		92.5443	73.7691		3.2647	19.1074
4.83333	96.957	97.596		97.264	92.501		90.638	76.054	92.191	78.903	27.31	72.218	89.911	70.69		94.9912	72.4681		3.20025	21.5638
4.91667	100	82.631	96.378		94.12	97.76	90.721	77.099	92.52	82.728	26.681	68.895	89.545	65.528		93.6017	71.8566		6.24277	22.268
5	100	87.429	96.951		95.62		89.346	85.475	91.158	83.782	28.231	74.713	81.521	67.882		93.8692	73.2517		5.29351	21.2413
5.08333	100	85.543	91.131		100	98.883	92.819	87.257	99.282	76.689	27.627	77.071	89.751	65.194		94.7293	74.6959		5.89574	23.4673
5.16667	98.293	81.668	91.096		100	100	90.638	78.335	96.795	81.868	27.67	76.112	87.193	68.455		93.6158	73.7754		7.22992	22.1949
5.25	100	80.526	91.985		100	100	91.396	83.485	99.111	76.183	29.591	76.634	94.537	66.536		93.9845	75.1539		7.75098	22.9947
5.33333	100	85.555	95.117	100	100	99.271	91.379	84.635	93.764	74.987	34.5	78.08	92.175	68.641		95.9031	75.2546		5.62532	20.123
5.41667	100	91.581	95.47	97.113	100	100	93.183	83.151	94.09	75.641	37.834	79.836	87.283	66.035		96.7639	74.8386		3.48565	18.5609
5.5	100	96.31	92.952	95.536	100	100	94.1	80.153	93.33	73.181	37.593	79.332	91.437	67.788		96.9854	74.6877		3.01148	18.7324
5.58333	99.555	96.491	89.07	97.461	100	100	100	84.165	92.85	70.742	38.933	82.404	92.429	66.683		97.511	75.458		3.9803	18.9203
5.66667	100	94.405	92.774	96.326	100	98.37	100	80.678	100	74.164	45.308	87.918	89.505	68.759		97.4107	78.0474		2.96489	17.7518
5.75	99.284	94.949	90.383	95.939	100	99.421	100	83.201	100	75.059	63.665	85.181	89.948	69.12		97.1394	80.882		3.60691	12.5182
5.83333	100	97.622	88.309	97.241	100	98.565	97.719	81.373	100	75.962	51.076	84.623	82.554	64.247		97.0651	77.1193		4.01902	15.6671
5.91667	100	98.482	95.754	94.921	100	100	97.393	86.521	95.131	62.214	53.054	91.045	73.759	64.181		98.0786	75.1293		2.12455	16.1194
6	100	100	96.73	97.471	100	97.888	100	87.398	98.631	74.664	55.723	88.992	77.516	65.504		98.8699	78.3469		1.44964	14.7067
6.08333	100	100	96.286	97.784	100	100	100	93.033	97.182	74.729	50.259	90.288	78.752	62.356		99.1529	78.0856		1.51002	17.1777
6.16667	100	100	97.196	100	100	100	100	88.229	96.082	74.713	79.639	90.691	82	63.353		99.5994	82.101		1.05981	10.9465
6.25	100	100	96.052	100	100	99.382	100	88.592	97.135	74.649	76.141	84.98	89.925	61.81		99.3477	81.8903		1.47141	11.833
6.33333	96.302	100	97.634	100	100	99.458	99.252	86.47	98.094	63.482	81.398	83.941	86.033	61.651		98.9494	80.1527		1.43762	13.1181
6.41667	93.514	98.245	94.693	100	100	100	100	88.519	100	63.233	82.289	81.627	85.015	62.046		98.0646	80.3899		2.80153	13.5894
6.5	93.568	100	95.864	100	100	99.504	97.313	79.719	93.851	72.093	89.825	60.322	84.726	59.048		98.0356	77.0834		2.54723	13.7839
6.58333	99.222	100	96.906	100	100	100	100	79.665	94.827	72.393	88.385	60.596	80.142	62.374		99.4469	76.9117		1.15732	12.7055
6.66667	98.912	100	97.555	98.716	100	100	100	80.074	95.752	73.163	86.893	85.94	75.89	56.485		99.3119	79.171		0.957048	12.5347
6.75	100	99.266	95.841	95.396	98.909	100	99.09	79.938	96.397	66.056	86.199	84.848	77.458	59.199		98.3574	78.585		1.92202	12.5854
6.83333	100	100	96.601	96.811	99.412	100	100	83.789	100	68.165	90.229	88.379	85.786	59.822		98.9749	82.31		1.5659	13.7389
6.91667	100	100	98.771	97.593	100	100	100	88.488	100	74.201	83.716	87.181	94.085	66.975		99.4806	84.9494		0.950039	11.3108
7	100	100	100	97.369	100	100	100	88.132	100	74.105	90.001	90.932	95.646	65.307		99.6241	86.3033		0.994425	12.2676
7.08333	100	97.289	100	100	100	100	100	82.803	100	72.429	91.08	55.563	95.311	64.733		99.6127	80.2741		1.02466	16.5936
7.16667	100	100	100	100	100	98.802	100	89.519	100	73.958	93.003	88.145	93.689	68.28		99.8289	86.6563		0.452801	11.3808
7.25	100	100	100	100	100	100	100	85.675	97.742	68.044	93.519	74.623	93.541	67.435		100	82.9399		0	12.7955
7.33333	97.172	100	98.295	100	100	100	100	87.316	96.748	75.242	89.8	82.381	90.894	73.432		99.3524	85.1161		1.15247	8.53386
7.41667	96.584	100	98.862	100	100	100	98.019	92.469	96.54	69.812	88.415	62.424	92.211	73.742		99.0664	82.2304		1.34087	13.3293
7.5	99.341	100	100	98.538	97.381	100	100	89.601	96.553	71.265	90.59	75.025	88.526	72.39		99.3229	83.4214		1.01827	10.231
7.58333	100	100	100	100	97.243	100	100	89.47	96.575	73.734	92.467	64.458	88.053	75.262		99.6061	82.8599		1.04205	11.7665
7.66667	100	100	100	100	100	100	96.469	93.473	97.032	75.418	97.592	78.241	96.443	69.721		99.4956	86.8457		1.33459	11.9245
7.75	100	100	100	99.392	100	100	100	96.41	96.197	78.173	97.385	78.259	95.358	74.442		99.9131	88.032		0.229802	10.4515
7.83333	99.35	100	100	100	100	98.833	99.215	100	97.378	81.833	90.842	81.463	95.017	73.963		99.6283	88.6423		0.488776	9.69687
7.91667	99.445	98.927	99.153	100	100	100	96.837	100	97.763	74.632	94.211	89.795	100	64.937		99.1946	88.7626		1.12844	13.7335
8	99.133	97.376	98.711	99.308	100	100	95.042	100	97.606	78.058	96.357	86.708	100	68.36		98.51	89.5841		1.77099	12.3746
