# Supplementary material for: MPS1 promotes timely spindle bipolarization to prevent kinetochore-microtubule attachment errors in oocytes
Source: EMBO J. 2025 Jun 4;44(13):3794–823. doi: 10.1038/s44318-025-00461-w (PMC12214816; doi:10.1038/s44318-025-00461-w)
Supplement: Supplementary file 10 — Source data Fig. 4 [file 44318_2025_461_MOESM10_ESM.zip › Figure4/Fig4B/Numerical_data/4B.xlsx]

## Sheet: KinetochoreMicrotubuleAttachmen
	Control		Reversine
Oocyte	Correct	Incorrect	Correct	Incorrect
_01	0.325	0.225	0.375	0.4
_02	0.35	0.275	0.35	0.475
_03	0.425	0.225	0.475	0.4
_04	0.35	0.275	0.375	0.375
_05	0.35	0.2	0.45	0.425
_06	0.4	0.175	0.375	0.425
_07	0.375	0.225	0.425	0.325
