# Supplementary material for: MPS1 promotes timely spindle bipolarization to prevent kinetochore-microtubule attachment errors in oocytes
Source: EMBO J. 2025 Jun 4;44(13):3794–823. doi: 10.1038/s44318-025-00461-w (PMC12214816; doi:10.1038/s44318-025-00461-w)
Supplement: Supplementary file 10 — Source data Fig. 4 [file 44318_2025_461_MOESM10_ESM.zip › Figure4/Fig4C/Numerical_data/4C.xlsx]

## Sheet: AspectRatio
Time after NEBD (h)	Control_01	Control_02	Control_03	Control_04	Control_05	Control_06	Control_07	Control_08	Control_09	KifC1_01	KifC1_02	KifC1_03	KifC1_04	KifC1_05	KifC1_06	KifC1_07	KifC1_08	KifC1_09	Mean	Control	#NAME?	SD	Control	#NAME?
0		2.61082	2.29309		3.41021	2.2579	1.77165	2.89577		2.64049	1.65078	2.99626		3.97274	3.80403	2.32615	2.29625			2.53991	2.81239		0.569166	0.841157
0.0833333	1.93035	2.13347	1.52411	2.4557	2.82585		1.73912	3.55082		1.76384	1.04178	1.65465	2.1908	1.3845	2.65274	1.72984	1.56949	2.95238		2.30849	1.88222		0.700685	0.609822
0.166667	1.52538	1.9354	2.79217	2.38256	1.94588	2.10913	1.47475	1.82813		1.30449	2.39674	1.40695	2.61148	2.12595	1.64262	1.51288	1.62739	2.08675		1.99917	1.85725		0.434836	0.46241
0.25	1.24497	1.82734	2.84094	2.17537	2.50613	2.19038	1.41249	1.6051		1.20573	1.88815	1.27962	2.1016	1.58264	1.54818	2.42637	1.60799	1.86294		1.97534	1.72258		0.551165	0.389321
0.333333	1.27109	1.84428	3.20741	2.57174	2.12284	2.19658	1.28889	1.4229		1.12526	1.79827	1.16788	1.96365	1.47757	1.50973	1.92302	1.36184	1.6934		1.99072	1.55785		0.679501	0.30834
0.416667	1.19275	1.74521	2.26314	1.59639	1.94881	2.3058	1.08959	1.30114		1.0812	1.69186	1.16029	1.20757	1.43167	1.49178	1.68984	1.27202	2.1819		1.68035	1.46757		0.46976	0.346662
0.5	1.07441	1.47104	1.70619	1.38443	1.55692	2.33364	1.14287	1.26035	1.85698	1.09568	1.54928	1.2159	1.13894	1.26734	1.36509	1.4678	1.34264	1.48554		1.53187	1.32536		0.393588	0.158439
0.583333	1.15323	1.23449	1.64909	1.30355	1.53188	1.75588	1.11378	1.26999	1.54121	1.16867	1.38563	1.14651	1.13601	1.31667	1.34854	1.44573	1.24457	1.2636		1.39479	1.27288		0.229727	0.109933
0.666667	1.17651	1.14707	1.54149	1.32431	1.47445	1.48629	1.2178	1.3047	1.47386	1.30196	1.40639	1.15181	1.09208	1.40107	1.33606	1.40312	1.20014	1.32658		1.34961	1.29102		0.148971	0.116521
0.75	1.21859	1.1549	1.41222	1.33993	1.48068	1.38037	1.16777	1.42527	1.35918	1.42388	1.36771	1.27764	1.15437	1.61805	1.31806	1.34467	1.19207	1.33658		1.32654	1.337		0.117957	0.134992
0.833333	1.21499	1.1814	1.30318	1.28453	1.48552	1.25421	1.18135	1.48178	1.26233	1.49919	1.42518	1.45595	1.14621	1.6723	1.35224	1.41135	1.18049	1.41692		1.29437	1.39554		0.115277	0.159241
0.916667	1.21282	1.14853	1.14912	1.20546	1.47789	1.25259	1.18929	1.49108	1.15486	1.54661	1.54235	1.52881	1.14812	1.7759	1.34448	1.46165	1.18024	1.59328		1.25352	1.45794		0.135336	0.201689
1	1.18113	1.18628	1.08143	1.1458	1.39938	1.21996	1.18921	1.41635	1.11228	1.55957	1.51371	1.59172	1.15218	1.76805	1.33195	1.60053	1.16147	1.67863		1.21465	1.4842		0.117462	0.22011
1.08333	1.17663	1.1617	1.09384	1.19518	1.35967	1.20608	1.17325	1.36671	1.11316	1.61921	1.48318	1.6447	1.14419	1.73898	1.34142	1.69631	1.30836	1.73147		1.20513	1.52309		0.0965979	0.214572
1.16667	1.14013	1.14321	1.16618	1.24778	1.16651	1.18018	1.18126	1.27867	1.10633	1.56436	1.5098	1.63248	1.15956	1.77992	1.39939	1.69934	1.35483	1.82328		1.17892	1.547		0.0536947	0.215525
1.25	1.12666	1.11237	1.30855	1.25266	1.09613	1.21306	1.19776	1.27211	1.056	1.53238	1.54619	1.66304	1.17115	1.77633	1.3648	1.75477	1.48952	1.77623		1.1817	1.56382		0.087677	0.205306
1.33333	1.11905	1.11546	1.26158	1.26011	1.14685	1.17087	1.15562	1.27106	1.02592	1.49997	1.54301	1.68869	1.2134	1.72904	1.42125	1.87433	1.53214	1.68995		1.16961	1.57687		0.0819987	0.194396
1.41667	1.118	1.0872	1.33388	1.21246	1.16544	1.10407	1.13191	1.19456	1.05723	1.49153	1.57854	1.68036	1.38215	1.70573	1.3927	1.97395	1.54402	1.67365		1.15608	1.60251		0.0833788	0.183248
1.5	1.15737	1.09599	1.32937	1.20619	1.1511	1.09465	1.12647	1.19738	1.05245	1.44625	1.56808	1.6682	1.53855	1.71614	1.36699	2.06041	1.56129	1.56104		1.15677	1.60966		0.0816011	0.198437
1.58333	1.14082	1.07417	1.31603	1.19457	1.13157	1.10349	1.07158	1.15249	1.07393	1.41434	1.58825	1.64375	1.59942	1.65055	1.36936	2.09528	1.54987	1.49249		1.13985	1.60037		0.0781866	0.209656
1.66667	1.13905	1.07756	1.28855	1.19523	1.1685	1.0888	1.11245	1.11958	1.06849	1.40475	1.60319	1.66463	1.60635	1.67256	1.42425	2.1005	1.55429	1.42688		1.1398	1.60638		0.0695889	0.212337
1.75	1.1418	1.06736	1.24352	1.21475	1.08362	1.14786	1.06077	1.07883	1.11989	1.43617	1.57966	1.67051	1.71821	1.62693	1.38556	2.10558	1.51137	1.44951		1.12871	1.60928		0.0652903	0.217443
1.83333	1.14616	1.10935	1.19992	1.2348	1.11152	1.0592	1.11225	1.06499	1.08094	1.47919	1.56487	1.67203	1.72082	1.58937	1.3782	2.1015	1.48764	1.38167		1.12435	1.59726		0.059764	0.222668
1.91667	1.11783	1.10193	1.14769	1.19307	1.13757	1.12761	1.06109	1.05552	1.10527	1.50841	1.5426	1.62447	1.8024	1.541	1.3566	2.05237	1.47093	1.41702		1.1164	1.59064		0.04262	0.215048
2	1.10735	1.0958	1.0618	1.18354	1.08852	1.10858	1.06024	1.05962	1.08236	1.54272	1.54857	1.64111	1.89495	1.52568	1.34131	2.03104	1.48319	1.45006		1.0942	1.60651		0.0386253	0.220396
2.08333	1.0737	1.06273	1.07563	1.17112	1.08801	1.12211	1.09163	1.08987	1.09147	1.53963	1.53271	1.61922	1.85549	1.56352	1.35645	1.97867	1.48662	1.36086		1.09625	1.58813		0.0325656	0.208155
2.16667	1.08306	1.06637	1.03652	1.14522	1.08505	1.09864	1.04763	1.10506	1.09348	1.58407	1.50447	1.55702	1.85617	1.55791	1.41286	1.86064	1.46286	1.39293		1.08456	1.57655		0.0323703	0.172595
2.25	1.09591	1.0763	1.02067	1.10341	1.12836	1.1097	1.07525	1.12755	1.07673	1.55996	1.52296	1.5858	1.82957	1.55779	1.42075	1.74643	1.48916	1.39884		1.09043	1.56792		0.0333	0.141105
2.33333	1.07866	1.08466	1.0411	1.09161	1.11972	1.07867	1.08805	1.09218	1.07828	1.58519	1.53558	1.5987	1.78765	1.52324	1.40432	1.71752	1.48736	1.40263		1.08366	1.56025		0.0204538	0.129901
2.41667	1.08844	1.07153	1.06337	1.11358	1.13094	1.09849	1.06693	1.07688	1.07993	1.58107	1.53125	1.58911	1.72838	1.4996	1.40432	1.6215	1.38828	1.43651		1.08779	1.53111		0.0226901	0.111447
2.5	1.06773	1.12479	1.08072	1.10839	1.09136	1.09831	1.0683	1.12226	1.08016	1.58313	1.58077	1.6073	1.73135	1.48112	1.40707	1.61503	1.46812	1.38755		1.09356	1.54016		0.021493	0.111714
2.58333	1.07882	1.16041	1.0781	1.10835	1.08527	1.10589	1.07653	1.0985	1.06578	1.57514	1.57872	1.59825	1.68897	1.46612	1.41288	1.6195	1.40287	1.41465		1.0953	1.52857		0.0283374	0.105829
2.66667	1.06813	1.16956	1.06121	1.07964	1.11435	1.11447	1.06584	1.12238	1.09779	1.55065	1.57696	1.58883	1.70664	1.52478	1.4203	1.64371	1.47619	1.45855		1.09926	1.54962		0.0350994	0.0913922
2.75	1.11486	1.13436	1.08029	1.09392	1.09144	1.07719	1.0864	1.13614	1.08102	1.59106	1.55688	1.60326	1.74566	1.53466	1.43911	1.6409	1.41936	1.4445		1.09952	1.55282		0.0231035	0.107107
2.83333	1.11141	1.11629	1.0581	1.07956	1.07131	1.0849	1.09646	1.1532	1.05679	1.58444	1.50786	1.58556	1.71606	1.4933	1.37104	1.61242	1.47633	1.39992		1.092	1.52744		0.0311335	0.108576
2.91667	1.09025	1.1016	1.06961	1.10349	1.09844	1.06571	1.07994	1.16164	1.08633	1.65724	1.49977	1.61924	1.75528	1.51204	1.37178	1.62307	1.51693	1.40665		1.09522	1.55133		0.0282748	0.123048
3	1.06249	1.14081	1.05688	1.08231	1.124	1.09612	1.09726	1.12127	1.05906	1.66356	1.52374	1.58787	1.82029	1.48983	1.44622	1.61094	1.43307	1.45354		1.09336	1.55878		0.0307712	0.12672
3.08333	1.07315	1.14881	1.06596	1.08821	1.06291	1.11059	1.08917	1.09099	1.089	1.66354	1.50232	1.58313	1.83685	1.51869	1.42357	1.62498	1.42707	1.4845		1.09098	1.56274		0.026162	0.13185
3.16667	1.07845	1.14334	1.03922	1.04541	1.04934	1.06279	1.08575	1.11587	1.08608	1.65604	1.53812	1.59646	1.81871	1.52207	1.43504	1.62532	1.41852	1.51225		1.07847	1.56917		0.0343612	0.122892
3.25	1.07374	1.15732	1.03889	1.03985	1.05672	1.08089	1.08549	1.13456	1.06085	1.67311	1.62337	1.57342	1.75794	1.4719	1.46559	1.62782	1.43212	1.46889		1.08092	1.56602		0.0406625	0.112789
3.33333	1.08037	1.10494	1.08261	1.04792	1.03169	1.08254	1.0828	1.12487	1.0686	1.66425	1.63309	1.56997	1.69493	1.52294	1.46111	1.64194	1.42778	1.52784		1.07848	1.57154		0.0276797	0.0933411
3.41667	1.0994	1.08371	1.04754	1.07974	1.04928	1.08974	1.08748	1.11698	1.06898	1.66418	1.59605	1.53513	1.64366	1.45157	1.47128	1.59671	1.43791	1.55132		1.08032	1.54976		0.0224349	0.0827518
3.5	1.06627	1.12063	1.04476	1.07594	1.04678	1.07289	1.09156	1.10084	1.06529	1.637	1.61445	1.57138	1.60494	1.48896	1.45411	1.62001	1.42851	1.54082		1.07611	1.55113		0.0247479	0.0773407
3.58333	1.07103	1.07902	1.04394	1.08764	1.05655	1.05282	1.1052	1.13564	1.05415	1.61526	1.62355	1.60216	1.54332	1.50559	1.43683	1.58536	1.40746	1.55822		1.07622	1.54197		0.0295769	0.0776765
3.66667	1.0585	1.10789	1.05574	1.07298	1.06369	1.0669	1.10212	1.15853	1.06701	1.56577	1.64008	1.59328	1.54288	1.45467	1.46226	1.54773	1.46435	1.46114		1.08371	1.5258		0.0335722	0.0680428
3.75	1.07195	1.12313	1.03898	1.08515	1.03828	1.1082	1.10298	1.20492	1.07067	1.54717	1.63801	1.58189	1.50049	1.476	1.42843	1.52621	1.48169	1.44456		1.09381	1.51383		0.0508372	0.0671314
3.83333	1.07436	1.13617	1.03231	1.07758	1.05262	1.09876	1.10568	1.22451	1.02313	1.52565	1.64566	1.58327	1.51138	1.48675	1.49132	1.51319	1.45062	1.54709		1.09168	1.52833		0.0613563	0.0578787
3.91667	1.07014	1.136	1.04155	1.06629	1.03622	1.05754	1.10897	1.23883	1.05016	1.51484	1.63105	1.55756	1.46926	1.5055	1.47748	1.50451	1.3946	1.57115		1.08952	1.51399		0.064674	0.0676565
4	1.06985	1.11201	1.03456	1.07745	1.01822	1.06021	1.1138	1.22524	1.06581	1.50842	1.62087	1.54656	1.47254	1.49121	1.45551	1.48453	1.34687	1.4743		1.08635	1.48898		0.0607068	0.0732414
4.08333	1.06273	1.14344	1.04303	1.06014	1.06513	1.06992	1.11628	1.20564	1.07567	1.5167	1.60932	1.57523	1.46021	1.45345	1.4457	1.49419	1.30584	1.51564		1.09355	1.48625		0.0522895	0.0872226
4.16667	1.06433	1.15558	1.03146	1.08092	1.09176	1.06903	1.12405	1.23428	1.02898	1.51519	1.62623	1.54264	1.48089	1.43664	1.43576	1.50069	1.26445	1.52881		1.09782	1.48126		0.0652494	0.099775
4.25	1.08085	1.11667	1.03288	1.09845	1.06802	1.06072	1.12408	1.25168	1.03603	1.51762	1.6315	1.55763	1.47983	1.43184	1.439	1.52229	1.24231	1.53667		1.0966	1.4843		0.06642	0.109387
4.33333	1.12417	1.1353	1.02887	1.12731	1.04967	1.04781	1.13247	1.24983	1.05937	1.51341	1.63643	1.51096	1.49789	1.43976	1.46542	1.55581	1.27701	1.49428		1.10609	1.48789		0.0686586	0.097014
4.41667	1.12155	1.1161	1.0745	1.10888	1.06167	1.05055	1.13269	1.24649	1.05784	1.52036	1.62829	1.49658	1.51592	1.48771	1.48241	1.57166	1.29012	1.51412		1.10781	1.5008		0.0603367	0.0914997
4.5	1.12558	1.12837	1.04822	1.11084	1.05383	1.06103	1.13797	1.26507	1.05802	1.50288	1.58342	1.52808	1.55483	1.45613	1.46377	1.56378	1.29987	1.49765		1.10988	1.49449		0.0684497	0.085039
4.58333	1.12779	1.1194	1.05528	1.10094	1.04848	1.06705	1.14204	1.31871	1.06685	1.49993	1.60313	1.54142	1.53968	1.46479	1.45362	1.57437	1.28337	1.47039		1.11628	1.4923		0.0830703	0.093621
4.66667	1.1228	1.11422	1.06417	1.10231	1.05254	1.06701	1.14201	1.34869	1.06871	1.5159	1.62201	1.56214	1.51525	1.44264	1.48107	1.60026	1.28299	1.49933		1.12027	1.5024		0.0909981	0.0999851
4.75	1.12324	1.10136	1.0633	1.06514	1.04657	1.06432	1.14213	1.32513	1.08155	1.54446	1.59904	1.55069	1.52845	1.52179	1.49863	1.59942	1.30153	1.49982		1.11253	1.51598		0.0856014	0.0884716
4.83333	1.12769	1.13074	1.0679	1.10234	1.05247	1.08264	1.14787	1.32141	1.0801	1.515	1.5851	1.60069	1.50503	1.54218	1.49986	1.55834	1.36227	1.4976		1.12368	1.51845		0.0805974	0.0695737
4.91667	1.09311	1.10976	1.04597	1.10449	1.08243	1.07402	1.14925	1.31413	1.08582	1.55869	1.57124	1.60732	1.50576	1.47845	1.47213	1.57963	1.38692	1.50167		1.11766	1.51798		0.0788487	0.068496
5	1.11572	1.11463	1.06462	1.11116	1.0894	1.05433	1.12794	1.32011	1.08944	1.54399	1.57278	1.58596	1.52059	1.53193	1.48051	1.55538	1.35953	1.49877		1.12082	1.5166		0.0786431	0.0677896
5.08333	1.10109	1.14255	1.09681	1.11147	1.09111	1.05836	1.12848	1.31827	1.08326	1.57609	1.59759	1.57287	1.52851	1.48439	1.44664	1.55004	1.337	1.49882		1.12571	1.51022		0.0762799	0.081133
5.16667	1.09476	1.13139	1.09035	1.1116	1.07581	1.10457	1.13866	1.37903	1.07768	1.56433	1.61603	1.54333	1.53596	1.46076	1.48723	1.51901	1.38725	1.51543		1.13376	1.51437		0.0944985	0.065123
5.25	1.09964	1.15289	1.06868	1.12824	1.06608	1.09038	1.0772	1.40325	1.08083	1.5856	1.62344	1.56991	1.54297	1.51271	1.52026	1.53349	1.38134	1.51642		1.12969	1.53179		0.106499	0.0673107
5.33333	1.13549	1.15178	1.10824	1.09723	1.06415	1.07779	1.13064	1.41519	1.08393	1.54497	1.60489	1.60095	1.526	1.49709	1.49354	1.50427	1.31316	1.53615		1.14049	1.51345		0.106992	0.0855494
5.41667	1.13228	1.14752	1.07822	1.12239	1.05816	1.04856	1.06741	1.43723	1.0679	1.5402	1.63632	1.60149	1.53562	1.51944	1.48405	1.49429	1.44973	1.54796		1.12885	1.53434		0.120932	0.0577124
5.5	1.14179	1.17363	1.08677	1.11071	1.04953	1.07321	1.08506	1.42688	1.06024	1.58001	1.56917	1.58705	1.54397	1.49936	1.52014	1.51233	1.47413	1.52739		1.1342	1.53484		0.116646	0.0383255
5.58333	1.11986	1.19013	1.06063	1.09814	1.09179	1.06681	1.06329	1.43804	1.05673	1.53902	1.62076	1.55314	1.5332	1.50369	1.50541	1.51496	1.46326	1.50225		1.13171	1.52619		0.122309	0.0439895
5.66667	1.11395	1.20424	1.0818	1.09562	1.04777	1.07828	1.06985	1.39571	1.05301	1.54921	1.57181	1.55864	1.52321	1.50452	1.51345	1.50419	1.40121	1.4676		1.12669	1.51043		0.111107	0.0519665
5.75	1.11815	1.22841	1.05253	1.09882	1.05944	1.10184	1.09444	1.42044	1.0556	1.4951	1.56716	1.53212	1.50888	1.50686	1.50145	1.49281	1.35098	1.55356		1.13663	1.50099		0.119022	0.0620614
5.83333	1.08212	1.28067	1.06336	1.10185	1.04747	1.05291	1.04672	1.42679	1.03253	1.56488	1.571	1.51236	1.53427	1.52556	1.51036	1.47441	1.40313	1.53743		1.12605	1.51482		0.135719	0.0509916
5.91667	1.0755	1.33527	1.06347	1.1139	1.04637	1.06794	1.07802	1.43488	1.08327	1.53378	1.5497	1.535	1.54948	1.52086	1.50802	1.45824	1.37872	1.4936		1.14429	1.50304		0.139927	0.0549917
6	1.10538	1.34337	1.05348	1.14827	1.05125	1.12047	1.08284	1.43889	1.06381	1.53761	1.56986	1.49748	1.58136	1.51223	1.49256	1.51384	1.39128	1.48474		1.15642	1.50899		0.138902	0.0555006
6.08333	1.11226	1.33619	1.0383	1.16391	1.04718	1.19719	1.09136	1.42175	1.02997	1.51656	1.58204	1.5184	1.57874	1.49495	1.52181	1.46556	1.35722	1.50966		1.15979	1.50499		0.138019	0.066601
6.16667	1.11228	1.26597	1.07001	1.18486	1.05615	1.21752	1.12012	1.42654	1.0379	1.5376	1.59778	1.5053	1.53501	1.50852	1.51519	1.45808	1.32976	1.5266		1.16571	1.50154		0.12428	0.0741265
6.25	1.14204	1.20995	1.06133	1.16078	1.06417	1.23352	1.0715	1.417	1.05732	1.57463	1.58033	1.53483	1.56242	1.52033	1.48459	1.52916	1.31703	1.52269		1.15751	1.514		0.118065	0.0797353
6.33333	1.13335	1.20447	1.11071	1.17335	1.07905	1.23713	1.1006	1.42523	1.07443	1.5196	1.55421	1.54158	1.5497	1.51901	1.51396	1.53543	1.31568	1.53299		1.17092	1.50913		0.110634	0.0738619
6.41667	1.14014	1.2092	1.15759	1.22445	1.08689	1.23541	1.08367	1.44713	1.08055	1.55247	1.51523	1.54403	1.53927	1.52971	1.5206	1.48812	1.34823	1.52351		1.185	1.5068		0.11563	0.0623347
6.5	1.16385	1.2003	1.2015	1.25843	1.073	1.26708	1.11049	1.42305	1.08636	1.55289	1.51831	1.51263	1.53834	1.51115	1.51796	1.50691	1.34663	1.51748		1.19823	1.50248		0.109545	0.0602391
6.58333	1.17297	1.20085	1.23286	1.27063	1.08977	1.30664	1.09195	1.43123	1.10542	1.57275	1.50999	1.52462	1.53508	1.52638	1.51943	1.49243	1.31001	1.54106		1.21137	1.50353		0.113604	0.0758538
6.66667	1.21358	1.25075	1.29834	1.28089	1.08977	1.26458	1.11031	1.4561	1.17838	1.55188	1.51946	1.4829	1.5484	1.52055	1.53279	1.52745	1.28751	1.49961		1.23808	1.49673		0.109742	0.0814042
6.75	1.21934	1.21946	1.22859	1.24053	1.08499	1.26576	1.06437	1.46774	1.21691	1.58775	1.5251	1.52204	1.55652	1.53701	1.53127	1.4978	1.36912	1.52731		1.22308	1.5171		0.115294	0.0608319
6.83333	1.26001	1.22484	1.25388	1.19784	1.09907	1.27753	1.08411	1.46556	1.21355	1.60057	1.48213	1.49236	1.53275	1.50313	1.54167	1.53374	1.42479	1.53306		1.23071	1.51602		0.111227	0.0485886
6.91667	1.28333	1.26372	1.20549	1.1738	1.08243	1.29644	1.11536	1.44511	1.2543	1.56576	1.45013	1.5149	1.52682	1.5181	1.54095	1.51947	1.41686	1.57132		1.23555	1.51381		0.108201	0.0505198
7	1.25522	1.17325	1.21121	1.15119	1.1145	1.32883	1.0844	1.48782	1.32485	1.53929	1.46363	1.51	1.53323	1.51295	1.47068	1.51459	1.41531	1.54438		1.23681	1.50045		0.127367	0.0425015
7.08333	1.18708	1.17785	1.16894	1.21158	1.09118	1.36089	1.04878	1.48666	1.399	1.60507	1.47324	1.53127	1.53253	1.52592	1.52517	1.50652	1.41335	1.5319		1.23688	1.51611		0.14658	0.0516358
7.16667	1.20322	1.19005	1.18055	1.25874	1.09183	1.36792	1.08466	1.45882	1.41693	1.57968	1.43783	1.54103	1.53852	1.50947	1.5173	1.46642	1.38107	1.54093		1.2503	1.50136		0.136204	0.0619482
7.25	1.21051	1.19047	1.16781	1.30154	1.08328	1.3858	1.03831	1.4709	1.40623	1.56156	1.46688	1.56892	1.55711	1.53362	1.49958	1.52787	1.35199	1.52463		1.25054	1.51024		0.149484	0.0674295
7.33333	1.18449	1.15261	1.18962	1.35112	1.14826	1.36412	1.07537	1.46023	1.39269	1.52618	1.49669	1.5381	1.53527	1.53291	1.47463	1.47902	1.35543	1.56345		1.25761	1.50019		0.134886	0.0617304
7.41667	1.10263	1.19247	1.21701	1.38192	1.11373	1.38328	1.06673	1.49398	1.37868	1.54981	1.51437	1.51672	1.52694	1.56259	1.51461	1.49464	1.3255	1.56668		1.25894	1.50799		0.153625	0.0726082
7.5	1.09777	1.20075	1.20518	1.43014	1.10891	1.34124	1.09627	1.46976	1.34816	1.61269	1.5087	1.50797	1.53798	1.5684	1.50304	1.54184	1.33755	1.57474		1.25535	1.52144		0.145599	0.0779099
7.58333	1.14905	1.21787	1.19545	1.45933	1.11297	1.36745	1.05729	1.52948	1.28552	1.53595	1.45852	1.52835	1.55823	1.55835	1.46464	1.47903	1.30466	1.56949		1.26382	1.49525		0.160226	0.082979
7.66667	1.16631	1.22942	1.15344	1.40481	1.10915	1.33282	1.033	1.48164	1.2695	1.58149	1.4952	1.5366	1.51814	1.53241	1.47921	1.50938	1.40002	1.57234		1.24223	1.51386		0.144913	0.054085
7.75	1.26106	1.29005	1.20874	1.33938	1.13882	1.33964	1.0564	1.47992	1.28108	1.54631	1.49866	1.5568	1.57425	1.52672	1.45136	1.51264	1.41644	1.5884		1.26612	1.51906		0.122873	0.0566255
7.83333	1.26263	1.28067	1.23938	1.32264	1.14738	1.35361	1.04894	1.45846	1.28041	1.57638	1.51343	1.53402	1.5288	1.56256	1.52588	1.55631	1.31454	1.57318		1.26601	1.52057		0.117394	0.0803891
7.91667	1.36254	1.20666	1.27762	1.26588	1.19601	1.32059	1.04985	1.47591	1.2953	1.55703	1.42964	1.54047	1.53093	1.54577	1.44398	1.53907	1.30863	1.54334		1.27226	1.49321		0.118397	0.0833989
8	1.31955	1.19485	1.31502	1.21084	1.19783	1.33733	1.09747	1.4931	1.27039	1.56258	1.42341	1.54734	1.52726	1.54434	1.47318	1.49865	1.32549	1.55342		1.27071	1.49508		0.113416	0.077895

## Sheet: BipolarSpindle
	Control	KifC1
Bipolar	15	26
Delayed	14	1
Irregular	0	0
