# Supplementary material for: MPS1 promotes timely spindle bipolarization to prevent kinetochore-microtubule attachment errors in oocytes
Source: EMBO J. 2025 Jun 4;44(13):3794–823. doi: 10.1038/s44318-025-00461-w (PMC12214816; doi:10.1038/s44318-025-00461-w)
Supplement: Supplementary file 10 — Source data Fig. 4 [file 44318_2025_461_MOESM10_ESM.zip › Figure4/Fig4D/Numerical_data/4D.xlsx]

## Sheet: AlignedChromosomeVolume
Time after NEBD (h)	Control_01	Control_02	Control_03	Control_04	Control_05	Control_06	Control_07	Control_08	Control_09	KifC1_01	KifC1_02	KifC1_03	KifC1_04	KifC1_05	KifC1_06	KifC1_07	KifC1_08	KifC1_09	Mean	Control	KifC1	SD	Control	KifC1
0	97.761	89.152	100	84.767	94.939	80.138	91.362	76.258	80.274	76.285	93.829	87.418	95.598	92.317	87.521	90.35	88.138	85.103		88.2946	88.5066		8.43434	5.69844
0.0833333	96.958	76.106	100	84.229	94.465	75.675	91.621	78.802	79.112	77.825	95.252	88.398	94.192	91.348	92.608	90.506	91.353	80.521		86.3298	89.1114		9.52129	6.01461
0.166667	92.603	78.434	96.799	84.739	86.949	75.571	87.558	80.45	80.948	79.137	95.683	92.589	93.796	88.279	88.282	94.188	87.418	87.986		84.8946	89.7064		6.85995	5.05982
0.25	89.99	75.498	100	84.334	84.901	77.105	84.147	81.398	82.441	84.316	94.091	91.895	93.816	94.157	91.59	83.09	91.748	92.081		84.4238	90.7538		7.24771	4.13863
0.333333	89.618	74.021	81.18	78.729	83.962	72.467	87.521	77.531	79.674	85.383	95.214	94.347	87.85	92.699	89.607	84.504	86.465	86.723		80.5226	89.1991		5.74473	3.98636
0.416667	86.291	70.617	82.068	80.959	83.147	84.427	84.734	79.371	79.527	88.962	90.381	93.747	84.006	97.946	92.509	89.118	91.004	100		81.2379	91.9637		4.6308	4.8439
0.5	87.73	70.686	76.09	82.781	83.372	78.67	85.537	77.047	77.936	91.661	93.142	91.025	76.91	100	96.836	85.403	96.081	100		79.9832	92.3398		5.31861	7.42126
0.583333	84.41	76.77	83.164	74.122	81.491	72.419	83.031	73.443	76.554	90.09	100	89.708		97.912	99.121	89.831	88.433	100		78.3782	94.3869		4.67068	5.27003
0.666667	83.175	79.905	80.992	75.088	81.751	77.952	85.675	79.529	74.935	93.35	97.606	90.001		98.433	100	85.438	89.338	100		79.8891	94.2708		3.54318	5.54881
0.75	77.705	77.374	76.237	67.053	83.933	61.411	83.642	72.741	74.211	97.212	97.309	94.986		97.853	100	96.404	96.37	100		74.923	97.5168		7.26682	1.75418
0.833333	78.186	70.75	72.583	66.288	78.932	74.635	85.779	69.244	70.961	96.596	94.684	96.449	67.034	97.951	100		96.758	100		74.1509	93.684		5.96543	10.9204
0.916667	81.251	75.155	66.923	69.831	74.554	79.116	83.787	78.046	77.613	95.994	95.963	91.193		100	100		97.088	100		76.2529	97.1769		5.33134	3.23
1	80.83	75.78	70.089	67.017	76.773	80.795	82.474	77.812	63.075	96.468	96.508	84.571	74.207	97.378	100		94.369	100		74.9606	92.9376		6.75582	9.00451
1.08333	80.909	80.311	60.423	66.437	77.163	67.019	84.463	68.069	72.112	95.691	96.791	79.956		95.989	100		94.64	100		72.9896	94.7239		8.11528	6.83838
1.16667	80.567	78.909	69.333	63.126	76.437	70.617	81.317	67.012	73.539	94.666	97.766	88.539	85.026	97.424	100	91.753	93.855	100		73.4286	94.3366		6.36668	5.15698
1.25	77.033	78.538	69.086	65.608	76.515	68.721	77.624	68.96	70.213	94.639	97.18	81.175		97.692	100	97.458	89.785	100		72.4776	94.7411		4.88076	6.39154
1.33333	76.54	78.24	66.32	63.23	74.157	66.938	77.223	72.346	72.546	96.476	96.182	90.758		97.579	100	94.344	92.152	100		71.9489	95.9364		5.323	3.3753
1.41667	74.961	81.696	59.518	67.616	72.466	64.217	78.894	68.634	71.396	95.697	94.175	99.443		95.165	100	95.815	93.237	99.218		71.0442	96.5938		6.97847	2.59608
1.5	77.282	76.655	61.88	65.08	74.938	63.286	77.088	72.485	64.495	93.249	100	97.585		95.74	100	93.966	96.726	100		70.3543	97.1582		6.54321	2.72763
1.58333	77.536	77.182	64.231	64.946	68.625	61.59	78.641	67.973	73.712	97.354	100	96.485		92.559	100	97.013	95.216	100		70.4929	97.3284		6.4244	2.65742
1.66667	73.59	79.101	64.981	65.82	67.848	61.974	75.736	62.504	75.544	98.761	100	100	84.249	95.147	100	97.236	94.428	100		69.6776	96.6468		6.38669	5.13165
1.75	72.073	78.643	67.543	63.435	72.722	66.624	72.186	68.599	68.588	100	97.482	100	82.477	94.688	100	95.68	97.787	100		70.0459	96.4571		4.41103	5.61476
1.83333	70.238	81.445	68.35	61.343	73.873	61.842	78.307	67.391	56	100	100	100		95.895	100	100	97.874	100		68.7543	99.2211		8.27732	1.53612
1.91667	69.685	82.145	63.2	61.968	67.572	57.446	78.653	68.617	67.083	98.539	97.413	100		97.024	92.305	100	99.419	100		68.4854	98.0875		7.79826	2.61788
2	70.678	75.325	71.555	71.991	67.102	61.158	75.805	70.904	69.753	100	92.887	100		98.666	96.209	100	93.326	100		70.4746	97.636		4.39213	3.08407
2.08333	69.772	79.913	73.243	69.819	71.265	53.662	77.183	74.412	68.672		100	100		100	95.377	99.572	91.408	100		70.8823	98.051		7.44327	3.38594
2.16667	73.096	78.196	70.905	64.042	70.443	67.428	77.563	71.354	67.693	90.326	100	90.75		100	100	86.856	93.459	100		71.1911	95.1739		4.62971	5.45588
2.25	72.796	79.52	74.673	56.718	71.864	70.121	73.658	79.992	66.235	92.662	100	100		100	95.082	82.425	93.899	100		71.7308	95.5085		7.07656	6.12661
2.33333	70.203	82.476	64.176	57.627	68.799	67.937	71.216	85.106	67.054	97.723	96.407	99.231		100	98.578	83.005	92.271	100		70.5104	95.9019		8.54696	5.79308
2.41667	68.903	78.271	71.54	55.505	74.46	70.65	74.943	91.269	67.029	100	92.393	100		100	100	86.804	87.398	95.475		72.5078	95.2588		9.56186	5.75017
2.5	73.24	72.33	65.762	62.685	77.302	68.983	75.203	89.199	67.75	97.994	94.233	100	79.116	96.434	98.187	91.569	94.763	96.337		72.4949	94.2926		7.79796	6.20663
2.58333	70.182	73.322	68.084	65.382	75.55	61.895	71.46	84.926	73.849	95.248	96.515	100	85.373	97.201	100	98.37	94.893	100		71.6278	96.4		6.59966	4.59087
2.66667	75.695	74.178	71.548	59.583	76.132	64.79	71.337	86.931	71.403	90.503	100	100	85.263	100	100	100	93.926	100		72.3997	96.6324		7.61687	5.50229
2.75	74.833	70.498	66.015	59.146	71.194	60.592	70.733	86.918	67.466	90.376	100	100	88.881	98.113	100	100	96.04	98.633		69.7106	96.8937		8.21321	4.33764
2.83333	76.908	78.327	74.783	67.286	74.673	69.997	72.449	87.719	67.424	98.165	100	99.401	94.923	100	95.066	94.939	95.281	100		74.3962	97.5306		6.34227	2.41986
2.91667	77.006	77.012	74.944	62.786	72.722	71.672	70.181	88.111	75.012	97.335	98.874	95.257	99.187	100	94.582	100	96.535	100		74.3829	97.9744		6.75662	2.12021
3	75.974	79.608	74.092	66.12	68.463	77.189	76.674	87.412	70.076	97.628	94.647	89.089	93.659	100	97.373	100	97.05	100		75.0676	96.6051		6.42699	3.63
3.08333	73.844	75.518	74.249	60.367	76.067	76.75	76.914	91.365	71.521	100	100	93.882	94.909	100	93.586	100	98.683	100		75.1772	97.8956		7.93561	2.88019
3.16667	71.769	82.038	73.195	58.742	75.228	63.655	77.127	91.555	70.602	100	100	87.517	97.404	95.913	95.903	93.775	100	100		73.7679	96.7236		9.6215	4.15614
3.25	74.018	84.158	64.721	56.065	73.47	67.935	79.306	96.282	67.39	97.131	100	95.39	100	94.042	96.981	96.907	100	100		73.705	97.8279		11.8087	2.26935
3.33333	71.644	85.08	71.53	62.198	74.315	65.446	74.81	96.384	65.743	98.733	98.305	95.677	100	92.327	93.047	95.913	100	100		74.1278	97.1113		10.7046	2.99979
3.41667	73.98	85.706	70.965	62.059	73.952	64.532	75.686	98.346	61.925	100	99.49	98.051	100	100	93.055	100	100	97.985		74.1279	98.7312		11.8306	2.28757
3.5	74.409	85.767	61.736	60.456	65.727	72.604	74.57	100	60.873	100	97.421	100	99.509	100	96.35	94.71	100	100		72.9047	98.6656		13.1373	2.00538
3.58333	74.151	85.178	68.484	69.194	63.873	70.119	67.2	94.059	63.689	100	100	100	97.518	99.246	94.478	100	97.229	100		72.883	98.719		10.2458	1.94072
3.66667	75.525	86.31	61.866	67.478	69.151	69.901	69.53	91.021	59.018	100	99.426	100	97.921	92.289	97.058	100	96.753	100		72.2	98.1608		10.5412	2.57063
3.75	74.741	88.146	62.264	52.064	65.708	68.515	76.21	90.599	57.634	100	97.045	97.079	99.364	95.316	94.249	100	97.409	100		70.6534	97.8291		13.0666	2.15003
3.83333	74.703	92.005	73.136	58.36	65.774	65.24	76.456	93.695	61.032	100	100	96.966	100	93.199	95.624	100	100	99.233		73.3779	98.3358		12.6147	2.50673
3.91667	77.887	92.926	78.506	56.774	72.129	64.468	78.926	89.836	70.509	100	100	97.983	99.139	92.567	96.112	96.914	100	100		75.7734	98.0794		11.4216	2.53728
4	71.134	96.897	81.221	60.311	73.489	65.586	74.609	98.718	76.736	100	99.135	97.78	100	93.164	99.213	97.424	100	100		77.6334	98.524		12.9571	2.23762
4.08333	71.085	91.072	79.058	60.617	72.556	65.667	76.87	97.329	78.016	100	100	100	99.304	93.048	100	100	100	100		76.9189	99.1502		11.5547	2.29988
4.16667	74.913	94.568	76.942	65.177	73.932	65.602	73.891	100	78.845	95.383	100	100	98.701	93.095	100	99.042	94.27	97.835		78.2078	97.5918		11.8377	2.66752
4.25	76.008	90.759	81.623	62.083	69.395	73.649	74.439	94.552	81.338	96.65	100	100	100	100	98.334	100	98.261	100		78.2051	99.2494		10.1466	1.2223
4.33333	73.487	100	74.445	69.046	63.905	71.477	72.009	95.916	76.514	100	100	96.908	100	100	100	100	100	97.654		77.4221	99.3958		12.2192	1.21338
4.41667	69.492	97.694	76.217	71.254	63.338		75.131	98.322	67.045	96.372	100	97.332	98.883	96.73	100	100	85.964	100		77.3116	97.2534		13.4235	4.4908
4.5	71.808	96.762	75.811	72.117	64.823		71.413	97.566	78.871	97.014	100	100	100	100	100	100	94.88	100		78.6464	99.0993		12.1127	1.86513
4.58333	81.024	92.294	74.979	67.592	73.797	80.781	73.475	97.485	83.041	96.303	100	98.834	100	100	100	96.734	94.175	100		80.4964	98.4496		9.52482	2.17916
4.66667	79.484	92.868	78.169	72.524	64.418	80.324	75.052	98.352	81.336	100	100	96.841	100	100	100	97.097	92.437	98.551		80.2808	98.3251		10.1879	2.56071
4.75	81.354	90.702	72.785	77.529	66.956	87.53	72.313	100	75.967	100	100	100	98.406	100	100	100	95.535	96.671		80.5707	98.9569		10.4511	1.72361
4.83333	70.877	86.773	73.613	77.05	65.356	85.12	76.794	100	74.189	99.16	100	100	97.173	100	100	100	94.491	98.965		78.8636	98.8654		10.318	1.88855
4.91667	72.791	93.42	77.028	89.061	67.648	84.378	77.183	100	81.571	100	100	97.439	96.362	100	100	100	95.705	99.169		82.5644	98.7417		10.2832	1.75644
5	76.216	88.562	76.673	78.512	66.15	84.785	78.754	100	77.298	100	100	100	99.308	100	100	100	96.475	99.421		80.7722	99.4671		9.481	1.15564
5.08333	72.09	93.824	81.079	87.783	65.982	77.907	74.437	100	81.988	100	100	100	100	100	100	100	96.43	100		81.6767	99.6033		10.7581	1.19
5.16667	71.118	97.209	80.71	75.44	72.275	78.346	72.968	100	81.774	100	100	100	100	100	100	100	100	97.916		81.0933	99.7684		10.6101	0.694667
5.25	75.356	100	87.968	84.911	65.653		84	100	83.049	100	100	92.155	95.938	99.223	100	100	100	100		85.1171	98.5907		11.5315	2.75617
5.33333	82.132	100	92.799	87.945	71.115	81.609	76.893	100	83.867	97.442	100	92.946	94.331	100	97.963	100	99.3	100		86.2622	97.998		9.90381	2.66944
5.41667	78.746	100	91.326	86.863	66.947	85.585	81.419	100	80.474	96.728	100	100	100	99.444	100	100	100	100		85.7067	99.5747		10.5337	1.08322
5.5	79.284	98.659		85.557	73.283	87.629	83.611	97.445	83.009	96.912	100	100	97.716	100	100	100	94.483	100		86.0596	98.7901		8.58187	2.00048
5.58333	72.644	95.443		86.702	74.196	98.025	76.044	100	74.86	100	100	100	96.702	100	100	100	96.114	100		84.7392	99.2018		11.7016	1.59073
5.66667	71.695	94.025		87.584	67.027	95.772	78.064	100	84.666	97.996	100	100	96.093	100	100	100	100	100		84.8541	99.3432		11.8156	1.38737
5.75	79.442	94.661		90	77.372	100	82.017	100	75.604	97.971	100	98.879	94.912	100	100	100	100	100		87.387	99.0847		10.0642	1.72194
5.83333	75.738	95.363		95.553	73.528	95.572	85.6	100	83.724	97.828	100	100	96.215	98.426	96.729	100	100	100		88.1347	98.7998		9.97347	1.55145
5.91667	85.623	94.161	79.12	97.231	73.847	95.14	81.325	100	82.1	97.139	100	97.577	100	100	94.727	100	100	100		87.6163	98.827		9.22633	1.91955
6	85.53	94.661	89.14	96.871	75.953	91.39	84.095	100	80.535	97.085	100	100	100	100	96.436	100	100	100		88.6861	99.2801		7.88848	1.43767
6.08333	69.858	96.065	85.158	95.664	74.514	86.684	81.524	100	88.784	97.523	100	99.494	96.598	100	98.296	100	100	100		86.4723	99.1012		10.0632	1.30377
6.16667	88.715	92.373	88.559	100	76.907	78.279	80.795	100	60.537	97.728	100	97.572	96.627	100	100	100	100	100		85.1294	99.103		12.5373	1.37808
6.25	87.661	83.539	95.563	99.118	76.858	90.938	77.223	100	66.902	100	100	96.957	96.481	100	100	100	98.438	100		86.4224	99.0973		11.272	1.44697
6.33333	85.07	88.956	92.182	94.597	79.328	92.689	77.673	98.852	61.621	100	100	100	96.627	100	100	100	97.068	97.638		85.6631	99.037		11.3952	1.46656
6.41667	85.756	89.035	89.864	92.647	77.701	91.971	76.105	100	48.473	100	100	97.203	96.391	100	97.972	100	96.898	96.046		83.5058	98.2789		15.0794	1.716
6.5	82.571	94.674	85.36	96.352	84.434	95.126	75.524	98.791	86.441	100	100	97.346	96.104	98.911	95.747	100	93.436	94.503		88.8081	97.3386		7.76923	2.52611
6.58333	84.328	92.371	81.557		87.242	91.988	67.25	98.457	83.81	100	100	97.429	98.88	100	97.875	100	92.052	100		85.8754	98.4707		9.34983	2.6101
6.66667	85.859	88.725		95.957	88.764	97.474	75.822	98.146	92.473	100	100	97.343	100	100	100	100	92.461	100		90.4025	98.8671		7.40502	2.55796
6.75	87.419	91.372		89.491	86.746	100	72.725	98.183	93.484	100	100	98.499	100	100	98.161	100	90.007	99.34		89.9275	98.4452		8.42509	3.24374
6.83333	84.264	93.579		86.18	89.764	98.158	74.15	97.579	92.184	100	100	97.882	100	100	98.089	100	93.7	97.852		89.4822	98.6137		7.91203	2.09596
6.91667		97.609	81.351	87.494	92.158	100	68.584	99.222	96.977	99.25	100	100	100	100	97.599	100	92.845	100		90.4244	98.8549		10.919	2.3906
7		97.926	68.535	85.709	91.278	96.104	71.449	100	96.895	96.982	100	100	100	100	97.191	100	86.394	96.622		88.487	97.4654		12.2722	4.41188
