# Supplementary material for: MPS1 promotes timely spindle bipolarization to prevent kinetochore-microtubule attachment errors in oocytes
Source: EMBO J. 2025 Jun 4;44(13):3794–823. doi: 10.1038/s44318-025-00461-w (PMC12214816; doi:10.1038/s44318-025-00461-w)
Supplement: Supplementary file 10 — Source data Fig. 4 [file 44318_2025_461_MOESM10_ESM.zip › Figure4/FIg4E/Numerical_data/4E.xlsx]

## Sheet: KinetochoreMicrotubuleAttachmen
	Control		KifC1
	Correct	Incorrect	Correct	Incorrect
_01	0.475	0.375	0.675	0.225
_02	0.45	0.5	0.55	0.375
_03	0.5	0.425	0.525	0.275
_04	0.5	0.5	0.6	0.35
_05	0.4	0.55	0.45	0.325
_06	0.35	0.4	0.6	0.35
_07	0.475	0.5	0.7	0.2
_08	0.45	0.5	0.65	0.325
_09	0.45	0.4	0.725	0.175
_10	0.45	0.45	0.625	0.275
